# Supplementary material for: 1-Allyl-6-nitro-1H-indazole
Source: Acta Crystallogr Sect E Struct Rep Online. 2012 Nov 17;68(Pt 12):o3368. doi: 10.1107/S1600536812046478 (PMC3588964; doi:10.1107/S1600536812046478)
Supplement: Supplementary file 1 [file e-68-o3368-sup1.cif]

##############################################################################
#                                                                            #
# This CIF contains the data in a paper accepted for publication in          #
# Acta Crystallographica Section E. It conforms to the requirements of       #
# Notes for Authors for Acta Crystallographica Section E, and has been       #
# peer reviewed under the auspices of the IUCr Commission on Journals.       #
#                                                                            #
# Full details of the Crystallographic Information File format               #
# are given in the paper "The Crystallographic Information File (CIF):       #
# a New Standard Archive File for Crystallography" by S. R. Hall, F. H.      #
# Allen and I. D. Brown [Acta Cryst. (1991), A47, 655-685].                  #
#                                                                            #
# The current version of the core CIF dictionary is obtainable from          #
# ftp://ftp.iucr.org/pub/cif_core.dic.                                       #
#                                                                            #
# Software is freely available for graphical display of the structure(s)     #
# in this CIF. For information consult the CIF software page                 #
# http://www.iucr.org/resources/cif/software.                                #
#                                                                            #
# This file may be used for bona fide research purposes within the           #
# scientific community so long as proper attribution is given to the journal # 
# article from which it was obtained.                                        #
#                                                                            #
##############################################################################
data_I
_audit_creation_method     SHELXL-97
_chemical_name_systematic
;
1-Allyl-6-nitro-1<i>H</i>-indazole
;
_chemical_name_common     ?
_chemical_formula_moiety     'C10 H9 N3 O2'
_chemical_formula_sum     'C10 H9 N3 O2'
_chemical_formula_iupac     'C10 H9 N3 O2'
_chemical_formula_weight     203.20
_chemical_melting_point     ?
_symmetry_cell_setting     triclinic
_symmetry_space_group_name_H-M     'P -1'
_symmetry_space_group_name_Hall     '-P 1'
loop_
    _symmetry_equiv_pos_as_xyz
    'x, y, z'
    '-x, -y, -z'
_cell_length_a     4.3630(16)
_cell_length_b     8.3245(7)
_cell_length_c     13.541(5)
_cell_angle_alpha     95.647(2)
_cell_angle_beta     98.46(2)
_cell_angle_gamma     97.770(2)
_cell_volume     478.5(3)
_cell_formula_units_Z     2
_cell_measurement_reflns_used     2109
_cell_measurement_theta_min     3.71
_cell_measurement_theta_max     27.10
_cell_measurement_temperature     296(2)
_exptl_crystal_description     Block
_exptl_crystal_colour     yellow
_exptl_crystal_size_max     0.38
_exptl_crystal_size_mid     0.29
_exptl_crystal_size_min     0.27
_exptl_crystal_density_diffrn     1.410
_exptl_crystal_density_meas     ?
_exptl_crystal_density_method     'not measured'
_exptl_crystal_F_000     212
_exptl_absorpt_coefficient_mu     0.102
_exptl_absorpt_correction_type     multi-scan
_exptl_absorpt_process_details     '(SADABS; Bruker, 2009)'
_exptl_absorpt_correction_T_min     0.957
_exptl_absorpt_correction_T_max     0.997
_exptl_special_details     ?
_diffrn_ambient_temperature     296(2)
_diffrn_radiation_type     MoK\a
_diffrn_radiation_wavelength     0.71073
_diffrn_radiation_source     'microfocus sealed tube'
_diffrn_radiation_monochromator     'multilayer optics'
_diffrn_measurement_device_type     'Bruker Kappa APEXII Quazar area-detector'
_diffrn_measurement_method     '\f and \w scans'
_diffrn_detector_area_resol_mean     ?
_diffrn_reflns_number     8258
_diffrn_reflns_av_R_equivalents     0.0208
_diffrn_reflns_av_sigmaI/netI     0.0177
_diffrn_reflns_theta_min     3.71
_diffrn_reflns_theta_max     27.10
_diffrn_reflns_theta_full     27.10
_diffrn_measured_fraction_theta_max     0.992
_diffrn_measured_fraction_theta_full     0.992
_diffrn_reflns_limit_h_min     -5
_diffrn_reflns_limit_h_max     5
_diffrn_reflns_limit_k_min     -10
_diffrn_reflns_limit_k_max     10
_diffrn_reflns_limit_l_min     -17
_diffrn_reflns_limit_l_max     17
_refine_special_details
;
Refinement of <i>F</i>^2^ against all reflections. The weighted <i>R</i>-factor
<i>wR</i> and goodness of fit <i>S</i> are based on <i>F</i>^2^, conventional
<i>R</i>-factors <i>R</i> are based on <i>F</i>, with <i>F</i> set to zero for
negative <i>F</i>^2^. The threshold expression of <i>F</i>^2^ >
2\s(<i>F</i>^2^) is used only for calculating <i>R</i>-factors(gt) <i>etc</i>.
and is not relevant to the choice of reflections for refinement.
<i>R</i>-factors based on <i>F</i>^2^ are statistically about twice as large
as those based on <i>F</i>, and <i>R</i>- factors based on all data will be
even larger.
;
_reflns_number_total     2109
_reflns_number_gt     1675
_reflns_threshold_expression     I>2\s(I)
_refine_ls_structure_factor_coef     Fsqd
_refine_ls_matrix_type     full
_refine_ls_R_factor_all     0.0449
_refine_ls_R_factor_gt     0.0343
_refine_ls_wR_factor_gt     0.0955
_refine_ls_wR_factor_ref     0.0997
_refine_ls_goodness_of_fit_ref     1.062
_refine_ls_restrained_S_all     1.062
_refine_ls_number_reflns     2109
_refine_ls_number_parameters     136
_refine_ls_number_restraints     0
_refine_ls_hydrogen_treatment     constr
_refine_ls_weighting_scheme     calc
_refine_ls_weighting_details
         'calc w=1/[\s^2^(Fo^2^)+(0.0593P)^2^+0.0394P] where P=(Fo^2^+2Fc^2^)/3'
_atom_sites_solution_hydrogens     difmap
_atom_sites_solution_primary     direct
_atom_sites_solution_secondary     difmap
_refine_ls_shift/su_max     0.000
_refine_ls_shift/su_mean     0.000
_refine_diff_density_max     0.181
_refine_diff_density_min     -0.196
_refine_ls_extinction_method     none
_refine_ls_extinction_coef     ?
loop_
    _atom_type_symbol
    _atom_type_description
    _atom_type_scat_dispersion_real
    _atom_type_scat_dispersion_imag
    _atom_type_scat_source
    'C' 'C' 0.0033 0.0016
                         'International Tables Vol C Tables 4.2.6.8 and 6.1.1.4'
    'H' 'H' 0.0000 0.0000
                         'International Tables Vol C Tables 4.2.6.8 and 6.1.1.4'
    'N' 'N' 0.0061 0.0033
                         'International Tables Vol C Tables 4.2.6.8 and 6.1.1.4'
    'O' 'O' 0.0106 0.0060
                         'International Tables Vol C Tables 4.2.6.8 and 6.1.1.4'
_computing_data_collection     'APEX2 (Bruker, 2009)'
_computing_cell_refinement     'SAINT (Bruker, 2009)'
_computing_data_reduction     'SAINT (Bruker, 2009)'
_computing_structure_solution     'SHELXS97 (Sheldrick, 2008)'
_computing_structure_refinement     'SHELXL97 (Sheldrick, 2008)'
_computing_molecular_graphics
  'ORTEP-3 for Windows (Farrugia, 2012) and Mercury (Macrae <i>et al.</i> 2008)'
_computing_publication_material
                               'PLATON (Spek, 2009) and publCIF (Westrip, 2010)'
loop_
    _atom_site_type_symbol
    _atom_site_label
    _atom_site_fract_x
    _atom_site_fract_y
    _atom_site_fract_z
    _atom_site_U_iso_or_equiv
    _atom_site_adp_type
    _atom_site_calc_flag
    _atom_site_refinement_flags
    _atom_site_occupancy
    _atom_site_symmetry_multiplicity
    _atom_site_disorder_assembly
    _atom_site_disorder_group
    C C1 0.5250(3) 0.28071(13) 0.07294(8) 0.0285(3) Uani d . 1 1 . .
    C C2 0.7333(3) 0.42576(14) 0.10756(9) 0.0336(3) Uani d . 1 1 . .
    H H2 0.8493 0.4767 0.0639 0.040 Uiso calc R 1 1 . .
    C C3 0.7649(3) 0.49196(14) 0.20582(9) 0.0347(3) Uani d . 1 1 . .
    H H3 0.9001 0.5887 0.2297 0.042 Uiso calc R 1 1 . .
    C C4 0.5890(3) 0.41073(13) 0.26971(9) 0.0296(3) Uani d . 1 1 . .
    C C5 0.3813(3) 0.26597(13) 0.23161(8) 0.0269(3) Uani d . 1 1 . .
    C C6 0.3433(3) 0.19722(13) 0.13128(8) 0.0279(3) Uani d . 1 1 . .
    H H6 0.2053 0.1020 0.1061 0.034 Uiso calc R 1 1 . .
    C C7 0.5573(3) 0.43449(15) 0.37259(9) 0.0357(3) Uani d . 1 1 . .
    H H7 0.6669 0.5214 0.4182 0.043 Uiso calc R 1 1 . .
    C C8 0.0238(3) 0.06785(15) 0.31003(9) 0.0337(3) Uani d . 1 1 . .
    H H8A -0.1083 0.0416 0.2447 0.040 Uiso calc R 1 1 . .
    H H8B -0.1104 0.0882 0.3595 0.040 Uiso calc R 1 1 . .
    C C9 0.1822(3) -0.07536(15) 0.33350(11) 0.0430(3) Uani d . 1 1 . .
    H H9 0.3288 -0.1040 0.2942 0.052 Uiso calc R 1 1 . .
    C C10 0.1274(4) -0.16305(18) 0.40592(12) 0.0599(4) Uani d . 1 1 . .
    H H10A 0.2369 -0.2555 0.4167 0.072 Uiso d R 1 1 . .
    H H10B -0.0296 -0.1344 0.4488 0.072 Uiso d R 1 1 . .
    N N1 0.5029(2) 0.21201(12) -0.03272(7) 0.0335(3) Uani d . 1 1 . .
    N N2 0.2434(2) 0.21521(11) 0.30948(7) 0.0306(2) Uani d . 1 1 . .
    N N3 0.3528(3) 0.31791(12) 0.39570(7) 0.0360(3) Uani d . 1 1 . .
    O O1 0.2915(2) 0.09935(12) -0.06728(7) 0.0468(3) Uani d . 1 1 . .
    O O2 0.6971(3) 0.26879(12) -0.08121(7) 0.0515(3) Uani d . 1 1 . .
loop_
    _atom_site_aniso_label
    _atom_site_aniso_U_11
    _atom_site_aniso_U_22
    _atom_site_aniso_U_33
    _atom_site_aniso_U_12
    _atom_site_aniso_U_13
    _atom_site_aniso_U_23
    C1 0.0332(6) 0.0299(5) 0.0236(6) 0.0101(5) 0.0050(5) 0.0012(4)
    C2 0.0385(7) 0.0296(6) 0.0340(6) 0.0042(5) 0.0099(5) 0.0051(5)
    C3 0.0399(7) 0.0263(5) 0.0361(7) 0.0005(5) 0.0068(5) 0.0003(5)
    C4 0.0342(6) 0.0265(5) 0.0271(6) 0.0064(5) 0.0028(5) -0.0015(4)
    C5 0.0279(5) 0.0280(5) 0.0255(6) 0.0073(4) 0.0036(4) 0.0031(4)
    C6 0.0290(6) 0.0276(5) 0.0257(6) 0.0046(4) 0.0018(4) -0.0008(4)
    C7 0.0429(7) 0.0339(6) 0.0266(6) 0.0020(5) 0.0029(5) -0.0044(5)
    C8 0.0300(6) 0.0421(6) 0.0261(6) -0.0028(5) 0.0041(5) 0.0023(5)
    C9 0.0370(7) 0.0356(7) 0.0521(8) -0.0037(5) 0.0074(6) -0.0032(6)
    C10 0.0817(12) 0.0388(7) 0.0518(9) 0.0053(8) -0.0079(8) 0.0024(7)
    N1 0.0409(6) 0.0351(5) 0.0263(5) 0.0117(4) 0.0070(4) 0.0021(4)
    N2 0.0343(5) 0.0336(5) 0.0223(5) 0.0018(4) 0.0048(4) 0.0005(4)
    N3 0.0426(6) 0.0387(6) 0.0240(5) 0.0034(5) 0.0036(4) -0.0031(4)
    O1 0.0512(6) 0.0529(6) 0.0297(5) -0.0007(5) 0.0020(4) -0.0088(4)
    O2 0.0659(7) 0.0549(6) 0.0364(5) 0.0031(5) 0.0255(5) 0.0017(4)
_geom_special_details
;
All e.s.d.'s (except the e.s.d. in the dihedral angle between two l.s. planes)
are estimated using the full covariance matrix. The cell e.s.d.'s are taken
into account individually in the estimation of e.s.d.'s in distances, angles
and torsion angles; correlations between e.s.d.'s in cell parameters are only
used when they are defined by crystal symmetry. An approximate (isotropic)
treatment of cell e.s.d.'s is used for estimating e.s.d.'s involving l.s.
planes.
;
loop_
    _geom_bond_atom_site_label_1
    _geom_bond_atom_site_label_2
    _geom_bond_site_symmetry_2
    _geom_bond_distance
    _geom_bond_publ_flag
    C1 C6 . 1.3706(16) ?
    C1 C2 . 1.4036(17) ?
    C1 N1 . 1.4720(15) ?
    C2 C3 . 1.3691(17) ?
    C2 H2 . 0.9300 ?
    C3 C4 . 1.4016(16) ?
    C3 H3 . 0.9300 ?
    C4 C5 . 1.4087(15) ?
    C4 C7 . 1.4174(17) ?
    C5 N2 . 1.3631(14) ?
    C5 C6 . 1.3985(16) ?
    C6 H6 . 0.9300 ?
    C7 N3 . 1.3204(16) ?
    C7 H7 . 0.9300 ?
    C8 N2 . 1.4522(15) ?
    C8 C9 . 1.4942(18) ?
    C8 H8A . 0.9700 ?
    C8 H8B . 0.9700 ?
    C9 C10 . 1.309(2) ?
    C9 H9 . 0.9300 ?
    C10 H10A . 0.9711 ?
    C10 H10B . 0.9983 ?
    N1 O2 . 1.2203(13) ?
    N1 O1 . 1.2256(14) ?
    N2 N3 . 1.3605(14) ?
loop_
    _geom_angle_atom_site_label_1
    _geom_angle_atom_site_label_2
    _geom_angle_atom_site_label_3
    _geom_angle_site_symmetry_1
    _geom_angle_site_symmetry_3
    _geom_angle
    _geom_angle_publ_flag
    C6 C1 C2 . . 124.41(11) ?
    C6 C1 N1 . . 117.64(10) ?
    C2 C1 N1 . . 117.95(10) ?
    C3 C2 C1 . . 119.75(11) ?
    C3 C2 H2 . . 120.1 ?
    C1 C2 H2 . . 120.1 ?
    C2 C3 C4 . . 118.53(11) ?
    C2 C3 H3 . . 120.7 ?
    C4 C3 H3 . . 120.7 ?
    C3 C4 C5 . . 119.81(11) ?
    C3 C4 C7 . . 136.30(11) ?
    C5 C4 C7 . . 103.89(10) ?
    N2 C5 C6 . . 130.53(10) ?
    N2 C5 C4 . . 106.94(10) ?
    C6 C5 C4 . . 122.53(10) ?
    C1 C6 C5 . . 114.96(10) ?
    C1 C6 H6 . . 122.5 ?
    C5 C6 H6 . . 122.5 ?
    N3 C7 C4 . . 111.61(11) ?
    N3 C7 H7 . . 124.2 ?
    C4 C7 H7 . . 124.2 ?
    N2 C8 C9 . . 112.95(10) ?
    N2 C8 H8A . . 109.0 ?
    C9 C8 H8A . . 109.0 ?
    N2 C8 H8B . . 109.0 ?
    C9 C8 H8B . . 109.0 ?
    H8A C8 H8B . . 107.8 ?
    C10 C9 C8 . . 124.06(14) ?
    C10 C9 H9 . . 118.0 ?
    C8 C9 H9 . . 118.0 ?
    C9 C10 H10A . . 119.9 ?
    C9 C10 H10B . . 119.2 ?
    H10A C10 H10B . . 120.9 ?
    O2 N1 O1 . . 123.28(10) ?
    O2 N1 C1 . . 118.53(10) ?
    O1 N1 C1 . . 118.18(10) ?
    N3 N2 C5 . . 111.12(10) ?
    N3 N2 C8 . . 120.52(9) ?
    C5 N2 C8 . . 128.23(9) ?
    C7 N3 N2 . . 106.44(10) ?
loop_
    _geom_torsion_atom_site_label_1
    _geom_torsion_atom_site_label_2
    _geom_torsion_atom_site_label_3
    _geom_torsion_atom_site_label_4
    _geom_torsion_site_symmetry_1
    _geom_torsion_site_symmetry_2
    _geom_torsion_site_symmetry_3
    _geom_torsion_site_symmetry_4
    _geom_torsion
    _geom_torsion_publ_flag
    C6 C1 C2 C3 . . . . 0.27(18) ?
    N1 C1 C2 C3 . . . . -178.80(10) ?
    C1 C2 C3 C4 . . . . 0.77(17) ?
    C2 C3 C4 C5 . . . . -1.17(16) ?
    C2 C3 C4 C7 . . . . 178.55(13) ?
    C3 C4 C5 N2 . . . . -179.75(10) ?
    C7 C4 C5 N2 . . . . 0.45(12) ?
    C3 C4 C5 C6 . . . . 0.59(16) ?
    C7 C4 C5 C6 . . . . -179.21(10) ?
    C2 C1 C6 C5 . . . . -0.84(16) ?
    N1 C1 C6 C5 . . . . 178.23(9) ?
    N2 C5 C6 C1 . . . . -179.17(10) ?
    C4 C5 C6 C1 . . . . 0.40(15) ?
    C3 C4 C7 N3 . . . . -179.84(13) ?
    C5 C4 C7 N3 . . . . -0.09(13) ?
    N2 C8 C9 C10 . . . . 125.37(14) ?
    C6 C1 N1 O2 . . . . -168.29(10) ?
    C2 C1 N1 O2 . . . . 10.84(16) ?
    C6 C1 N1 O1 . . . . 11.05(16) ?
    C2 C1 N1 O1 . . . . -169.83(10) ?
    C6 C5 N2 N3 . . . . 178.95(11) ?
    C4 C5 N2 N3 . . . . -0.67(12) ?
    C6 C5 N2 C8 . . . . 3.07(19) ?
    C4 C5 N2 C8 . . . . -176.55(11) ?
    C9 C8 N2 N3 . . . . -88.19(13) ?
    C9 C8 N2 C5 . . . . 87.34(14) ?
    C4 C7 N3 N2 . . . . -0.31(14) ?
    C5 N2 N3 C7 . . . . 0.62(13) ?
    C8 N2 N3 C7 . . . . 176.85(10) ?
loop_
    _geom_hbond_atom_site_label_D
    _geom_hbond_atom_site_label_H
    _geom_hbond_atom_site_label_A
    _geom_hbond_site_symmetry_A
    _geom_hbond_distance_DH
    _geom_hbond_distance_HA
    _geom_hbond_distance_DA
    _geom_hbond_angle_DHA
    C6 H6 O1 2 0.93 2.51 3.3973(17) 160.0
    C8 H8A O1 2 0.97 2.53 3.4475(19) 157.3
    C2 H2 O2 2_765 0.93 2.66 3.3911(17) 135.7
data_global
_journal_date_recd_electronic     2012-10-20
_journal_date_accepted     2012-11-09
_journal_name_full     'Acta Crystallographica, Section E'
_journal_year     2012
_journal_volume     68
_journal_issue     12
_journal_page_first     o3368
_journal_page_last     o3368
_journal_paper_category     QO
_journal_paper_doi     10.1107/S1600536812046478
_journal_coeditor_code     PK2452
_publ_contact_author
;
Nabil El Brahmi
Laboratoire de Chimie Organique H\'et\'erocyclique URAC21, Facult\'e des
Sciences, Universit\'e Mohammed V-Agdal, Avenue Ibn Battouta, BP 1014, Rabat,
Morocco
;
_publ_contact_author_email     'n_elbrahmi@yahoo.fr'
_publ_contact_author_fax     '212 537 77 54 40'
_publ_contact_author_phone     '212 537 77 54 40'
_publ_section_title
;
1-Allyl-6-nitro-1<i>H</i>-indazole
;
loop_
    _publ_author_name
    _publ_author_address
    'El Brahmi, Nabil'
;
Laboratoire de Chimie Organique H\'et\'erocyclique URAC21,
Facult\'e des Sciences, Universit\'e Mohammed V-Agdal,
Avenue Ibn Battouta, BP 1014, Rabat, Morocco
;
    'Benchidmi, Mohammed'
;
Laboratoire de Chimie Organique H\'et\'erocyclique URAC21,
Facult\'e des Sciences, Universit\'e Mohammed V-Agdal,
Avenue Ibn Battouta, BP 1014, Rabat, Morocco
;
    'Essassi, El Mokhtar'
;
Laboratoire de Chimie Organique H\'et\'erocyclique URAC21,
Facult\'e des Sciences, Universit\'e Mohammed V-Agdal,
Avenue Ibn Battouta, BP 1014, Rabat, Morocco
;
    'Ladeira, Sonia'
;
Laboratoire de Chimie de Coordination, route de Narbonne,
31077 Toulouse, France
;
    'El Ammari, Lahcen'
;
Laboratoire de Chimie du Solide Appliqu\'ee, Facult\'e des Sciences,
Universit\'e Mohammed V-Agdal, Avenue Ibn Battouta, BP 1014, Rabat, Morocco
;
_iucr_refine_instructions_details
;
TITL mge080910  in P-1
CELL  0.71073   4.3630   8.3245  13.5407   95.647   98.461   97.770
ZERR     2.00   0.0016   0.0007   0.0052    0.002    0.022    0.002
LATT   1
SFAC  C    H    N    O
UNIT  20   18   6    4
MERG   2
SHEL 40 0.78
FMAP   2
PLAN   10
ACTA
HTAB    3.00000
BOND
BOND   $H
HTAB C6 O1_$1
HTAB C8 O1_$1
HTAB C2 O2_$2
eqiv $1 -x, -y, -z
eqiv $2 -x+2, -y+1, -z
CONF
L.S.  10
WGHT      0.0593      0.0394
FVAR       9.45906
C1    1    0.524973    0.280713    0.072937    11.00000    0.03321    0.02987 =
         0.02356    0.00124    0.00503    0.01010
C2    1    0.733261    0.425759    0.107559    11.00000    0.03849    0.02964 =
         0.03404    0.00512    0.00990    0.00425
AFIX  43
H2    2    0.849334    0.476699    0.063913    11.00000   -1.20000
AFIX   0
C3    1    0.764901    0.491960    0.205825    11.00000    0.03993    0.02626 =
         0.03606    0.00026    0.00683    0.00048
AFIX  43
H3    2    0.900096    0.588690    0.229662    11.00000   -1.20000
AFIX   0
C4    1    0.589032    0.410729    0.269708    11.00000    0.03424    0.02645 =
         0.02712   -0.00148    0.00283    0.00636
C5    1    0.381288    0.265968    0.231614    11.00000    0.02793    0.02799 =
         0.02550    0.00308    0.00359    0.00734
C6    1    0.343339    0.197218    0.131283    11.00000    0.02897    0.02759 =
         0.02568   -0.00082    0.00178    0.00461
AFIX  43
H6    2    0.205251    0.102009    0.106050    11.00000   -1.20000
AFIX   0
C7    1    0.557323    0.434489    0.372593    11.00000    0.04292    0.03388 =
         0.02662   -0.00438    0.00294    0.00200
AFIX  43
H7    2    0.666949    0.521411    0.418172    11.00000   -1.20000
AFIX   0
C8    1    0.023776    0.067853    0.310029    11.00000    0.03003    0.04212 =
         0.02605    0.00231    0.00410   -0.00278
AFIX  23
H8A   2   -0.108257    0.041634    0.244660    11.00000   -1.20000
H8B   2   -0.110428    0.088246    0.359529    11.00000   -1.20000
AFIX   0
C9    1    0.182167   -0.075361    0.333498    11.00000    0.03696    0.03564 =
         0.05207   -0.00319    0.00741   -0.00372
AFIX  43
H9    2    0.328760   -0.103987    0.294232    11.00000   -1.20000
AFIX   0
C10   1    0.127378   -0.163052    0.405917    11.00000    0.08167    0.03884 =
         0.05181    0.00245   -0.00792    0.00530
AFIX   3
H10A  2    0.236861   -0.255515    0.416725    11.00000   -1.20000
H10B  2   -0.029566   -0.134410    0.448792    11.00000   -1.20000
AFIX   0
N1    3    0.502938    0.212012   -0.032718    11.00000    0.04086    0.03512 =
         0.02628    0.00206    0.00701    0.01168
N2    3    0.243355    0.215213    0.309483    11.00000    0.03432    0.03363 =
         0.02225    0.00054    0.00480    0.00180
N3    3    0.352840    0.317911    0.395702    11.00000    0.04261    0.03868 =
         0.02400   -0.00307    0.00355    0.00341
O1    4    0.291512    0.099350   -0.067282    11.00000    0.05123    0.05290 =
         0.02967   -0.00876    0.00197   -0.00068
O2    4    0.697137    0.268788   -0.081214    11.00000    0.06593    0.05493 =
         0.03639    0.00172    0.02552    0.00315
HKLF 4
REM  mge080910  in P-1
REM R1 =  0.0343 for   1675 Fo > 4sig(Fo)  and  0.0449 for all   2109 data
REM    136 parameters refined using      0 restraints
END
WGHT      0.0593      0.0394
REM Highest difference peak  0.181,  deepest hole -0.196,  1-sigma level  0.034
Q1    1   0.4408  0.3524  0.2424  11.00000  0.05    0.18
Q2    1   0.3403  0.2409  0.1820  11.00000  0.05    0.18
Q3    1   0.2393 -0.0458  0.4019  11.00000  0.05    0.18
Q4    1   0.2838  0.2387  0.2645  11.00000  0.05    0.18
Q5    1   0.6203  0.4298  0.3172  11.00000  0.05    0.17
Q6    1   0.8075  0.4269  0.1616  11.00000  0.05    0.17
Q7    1   0.3732  0.2694  0.0935  11.00000  0.05    0.17
Q8    1   0.7216  0.4246  0.2479  11.00000  0.05    0.15
Q9    1   0.4952  0.2566  0.0268  11.00000  0.05    0.15
Q10   1   0.6118  0.4698  0.2375  11.00000  0.05    0.15
;
