# Supplementary material for: 1-Allyl-6-nitro-1H-indazole
Source: Acta Crystallogr Sect E Struct Rep Online. 2012 Nov 17;68(Pt 12):o3368. doi: 10.1107/S1600536812046478 (PMC3588964; doi:10.1107/S1600536812046478)
Supplement: Supplementary file 2 [file e-68-o3368-Isup2.hkl]

# 
# h,k,l, Fc-squared, Fo-squared, sigma(Fo-squared) and status flag 
# 
data_I
_shelx_title ' mge080910  in P-1' 
_shelx_refln_list_code          4 
_shelx_F_calc_maximum      106.05 
_exptl_crystal_F_000       212.00 
_reflns_d_resolution_high  0.7801 
 
loop_ 
 _symmetry_equiv_pos_as_xyz 
 'x, y, z' 
 '-x, -y, -z' 
 
_cell_length_a     4.3630 
_cell_length_b     8.3245 
_cell_length_c    13.5407 
_cell_angle_alpha  95.647 
_cell_angle_beta   98.461 
_cell_angle_gamma  97.770 
 
_shelx_F_squared_multiplier     1.000 
 
loop_ 
 _refln_index_h 
 _refln_index_k 
 _refln_index_l 
 _refln_F_squared_calc 
 _refln_F_squared_meas 
 _refln_F_squared_sigma 
 _refln_observed_status 
   1   0   0     1519.75     1536.15     16.07 o 
   2   0   0      234.50      240.21      2.21 o 
   3   0   0       26.72       25.10      1.03 o 
   4   0   0       20.93       22.67      0.93 o 
   5   0   0        0.38        0.44      0.72 o 
  -5   1   0       11.86       13.02      0.93 o 
  -4   1   0       31.06       32.63      0.95 o 
  -3   1   0        0.78        1.40      0.45 o 
  -2   1   0      130.01      141.55      1.81 o 
  -1   1   0     1372.15     1336.09     12.33 o 
   1   1   0      399.35      401.40      1.32 o 
   2   1   0      119.52      119.42      0.70 o 
   3   1   0       10.39       11.42      0.28 o 
   4   1   0       17.76       16.68      0.72 o 
   5   1   0        4.61        3.99      0.96 o 
  -5   2   0       56.78       60.30      1.46 o 
  -4   2   0       11.91       11.91      0.57 o 
  -3   2   0       36.08       32.94      1.01 o 
  -2   2   0      281.19      289.05      2.33 o 
  -1   2   0     2169.35     2080.47     17.68 o 
   0   2   0      580.04      587.13      2.48 o 
   1   2   0      131.33      134.24      0.94 o 
   2   2   0      141.64      147.30      0.88 o 
   3   2   0        0.14        0.11      0.37 o 
   4   2   0        0.31        0.43      0.62 o 
   5   2   0        2.51        1.76      0.91 o 
  -5   3   0        4.60        3.55      0.89 o 
  -4   3   0        5.39        5.13      0.50 o 
  -3   3   0        0.85        0.64      0.29 o 
  -2   3   0      169.95      173.31      2.85 o 
  -1   3   0      316.89      341.70      2.95 o 
   0   3   0      347.01      344.83      1.32 o 
   1   3   0      101.22      127.97      1.71 o 
   2   3   0        6.64        6.18      0.28 o 
   3   3   0       41.30       40.42      1.15 o 
   4   3   0       74.50       70.49      1.18 o 
   5   3   0        0.01        0.55      1.50 o 
  -5   4   0        1.83       -0.85      1.43 o 
  -4   4   0       12.14       12.69      0.61 o 
  -3   4   0       16.01       16.73      0.52 o 
  -2   4   0       66.41       63.15      0.95 o 
  -1   4   0       34.67       34.51      0.75 o 
   0   4   0      144.98      157.87      1.09 o 
   1   4   0      204.32      227.83      1.60 o 
   2   4   0       20.71       21.29      0.43 o 
   3   4   0       34.55       34.45      1.18 o 
   4   4   0        1.78        2.07      0.83 o 
  -5   5   0        3.36        3.11      2.16 o 
  -4   5   0        2.82        3.51      0.60 o 
  -3   5   0        1.60        1.14      0.41 o 
  -2   5   0      119.66      112.39      1.41 o 
  -1   5   0      153.38      148.65      2.38 o 
   0   5   0       27.31       26.08      0.46 o 
   1   5   0        7.58        8.69      0.50 o 
   2   5   0        0.03        0.00      0.47 o 
   3   5   0       12.87       12.23      0.66 o 
   4   5   0        5.11        6.82      0.93 o 
  -4   6   0        3.70        4.44      0.66 o 
  -3   6   0        8.81        8.27      0.64 o 
  -2   6   0        2.49        1.96      0.30 o 
  -1   6   0      141.14      145.46      2.46 o 
   0   6   0      230.73      254.79      4.48 o 
   1   6   0        0.16        0.76      0.56 o 
   2   6   0        0.41       -0.10      0.46 o 
   3   6   0        0.92        0.47      0.78 o 
   4   6   0        3.87        3.64      1.13 o 
  -4   7   0        5.70        6.68      0.73 o 
  -3   7   0        2.99        2.35      0.63 o 
  -2   7   0        0.50        0.40      0.57 o 
  -1   7   0       30.42       28.60      0.48 o 
   0   7   0        0.90        0.79      0.50 o 
   1   7   0       43.87       36.15      0.99 o 
   2   7   0       46.17       42.33      0.82 o 
   3   7   0        0.45        0.66      0.82 o 
  -4   8   0        0.32        0.22      0.73 o 
  -3   8   0        0.19        0.18      0.67 o 
  -2   8   0        1.29        1.51      0.62 o 
  -1   8   0       33.17       31.83      0.72 o 
   0   8   0       48.52       47.45      0.81 o 
   1   8   0       50.81       45.89      0.87 o 
   2   8   0       20.83       19.65      0.71 o 
  -3   9   0        5.31        4.58      0.74 o 
  -2   9   0        2.33        1.66      0.64 o 
  -1   9   0        8.44        8.09      0.66 o 
   0   9   0        3.11        3.05      0.65 o 
   1   9   0        1.99        3.09      0.73 o 
   2   9   0        1.46        0.13      1.53 o 
  -2  10   0        1.33        2.01      0.79 o 
  -1  10   0        2.53        2.38      0.71 o 
   0  10   0       18.69       16.31      1.57 o 
   1  10   0       16.60       15.59      1.77 o 
  -1 -10   1        0.74        0.87      0.96 o 
   0 -10   1       28.40       29.66      1.20 o 
   1 -10   1        6.29        6.71      0.72 o 
   2 -10   1        4.30        4.31      0.76 o 
  -2  -9   1        2.05        1.78      1.54 o 
  -1  -9   1       26.23       25.10      0.90 o 
   0  -9   1       13.46       11.89      0.69 o 
   1  -9   1        9.30        8.54      0.66 o 
   2  -9   1        0.25        0.78      0.65 o 
   3  -9   1        0.39        0.76      0.71 o 
  -3  -8   1        0.15        0.43      1.44 o 
  -2  -8   1        1.25        0.81      0.72 o 
  -1  -8   1       20.00       19.00      0.70 o 
   0  -8   1       23.30       21.56      0.71 o 
   1  -8   1       17.74       18.28      0.65 o 
   2  -8   1       65.55       66.22      1.23 o 
   3  -8   1        2.10        2.39      0.67 o 
   4  -8   1        2.29        2.52      0.74 o 
  -3  -7   1        0.14        0.88      0.84 o 
  -2  -7   1       33.67       29.79      1.10 o 
  -1  -7   1        0.53        0.51      0.52 o 
   0  -7   1        3.07        2.41      0.44 o 
   1  -7   1       33.46       34.40      0.70 o 
   2  -7   1       34.69       35.42      1.01 o 
   3  -7   1       14.52       12.64      0.69 o 
   4  -7   1        2.09        1.35      0.70 o 
  -4  -6   1        0.32       -0.02      1.12 o 
  -3  -6   1       10.41       14.99      0.90 o 
  -2  -6   1        1.21        0.95      0.47 o 
  -1  -6   1        7.06        6.96      0.64 o 
   0  -6   1       37.48       42.17      0.60 o 
   1  -6   1      103.55      105.77      1.26 o 
   2  -6   1        0.90        0.67      0.35 o 
   3  -6   1        2.25        1.90      0.60 o 
   4  -6   1        0.72        1.02      0.65 o 
  -4  -5   1        7.78        7.95      1.35 o 
  -3  -5   1       31.37       27.15      0.74 o 
  -2  -5   1      107.32      101.07      1.04 o 
  -1  -5   1       18.72       18.57      0.50 o 
   0  -5   1      103.79      116.14      0.66 o 
   1  -5   1       86.95       87.01      0.86 o 
   2  -5   1        2.85        2.47      0.28 o 
   3  -5   1      119.36      111.39      0.81 o 
   4  -5   1       12.79       11.84      0.66 o 
   5  -5   1        0.27       -0.14      1.52 o 
  -4  -4   1        0.43        0.95      0.81 o 
  -3  -4   1       61.58       60.36      0.77 o 
  -2  -4   1        4.68        6.05      0.41 o 
  -1  -4   1       88.42       98.01      1.04 o 
   0  -4   1        2.04        1.42      0.23 o 
   1  -4   1       25.67       28.29      0.34 o 
   2  -4   1     1211.37     1228.35      2.73 o 
   3  -4   1      141.36      138.40      2.05 o 
   4  -4   1        3.01        2.91      0.47 o 
   5  -4   1        0.35       -0.52      1.39 o 
  -5  -3   1        0.00       -0.20      1.59 o 
  -4  -3   1       17.69       13.88      0.69 o 
  -3  -3   1        4.36        5.00      0.47 o 
  -2  -3   1      168.99      180.07      1.30 o 
  -1  -3   1        4.21        4.72      0.28 o 
   0  -3   1       53.10       54.99      0.46 o 
   1  -3   1      457.95      446.50      1.97 o 
   2  -3   1      101.41      101.79      0.77 o 
   3  -3   1        3.43        3.40      0.28 o 
   4  -3   1        1.27        1.73      0.54 o 
   5  -3   1        0.77        0.91      0.73 o 
  -5  -2   1        2.68        2.40      0.90 o 
  -4  -2   1        6.13        9.15      0.67 o 
  -3  -2   1      149.58      148.17      1.57 o 
  -2  -2   1       49.45       58.52      0.51 o 
  -1  -2   1      739.85      755.66      4.73 o 
   0  -2   1     1946.58     1955.56     12.31 o 
   1  -2   1    11247.47    10809.43     47.29 o 
   2  -2   1      968.82      974.36      4.62 o 
   3  -2   1        0.16        0.13      0.51 o 
   4  -2   1       14.20       14.28      0.73 o 
   5  -2   1        0.32        0.29      0.91 o 
  -5  -1   1       36.50       38.17      0.97 o 
  -4  -1   1       33.04       35.04      1.33 o 
  -3  -1   1       47.86       48.49      0.67 o 
  -2  -1   1        4.81        5.45      0.24 o 
  -1  -1   1       79.12       77.84      0.73 o 
   1  -1   1     4934.24     4693.15     26.72 o 
   2  -1   1       85.75       95.22      1.76 o 
   3  -1   1      101.70      107.28      1.68 o 
   4  -1   1        0.37        0.85      0.62 o 
   5  -1   1       10.81        9.54      1.04 o 
  -5   0   1       83.45       86.05      1.22 o 
  -4   0   1       94.90      105.32      2.19 o 
  -3   0   1        0.63        0.87      0.32 o 
  -2   0   1       58.33       58.21      0.74 o 
  -1   0   1      133.61      109.74      1.09 o 
   1   0   1     2033.31     1948.48     14.93 o 
   2   0   1       34.73       33.07      0.87 o 
   3   0   1        2.28        2.35      0.56 o 
   4   0   1        4.10        4.59      0.57 o 
   5   0   1        0.39        0.15      0.85 o 
  -5   1   1        5.68        6.38      0.85 o 
  -4   1   1       23.65       23.18      0.85 o 
  -3   1   1        0.09        0.29      0.25 o 
  -2   1   1       92.50       95.65      0.86 o 
  -1   1   1      427.76      443.93      1.59 o 
   1   1   1      537.57      519.40      2.53 o 
   2   1   1       48.46       43.83      0.45 o 
   3   1   1       19.88       21.66      0.70 o 
   4   1   1       10.31        9.28      0.68 o 
   5   1   1       16.87       17.21      0.84 o 
  -5   2   1        0.24        0.55      0.73 o 
  -4   2   1        2.10        2.43      0.50 o 
  -3   2   1        2.89        2.88      0.30 o 
  -2   2   1       40.72       35.83      0.47 o 
  -1   2   1       41.39       38.38      0.38 o 
   0   2   1       37.22       50.81      0.59 o 
   1   2   1      120.16      119.11      0.97 o 
   2   2   1      564.04      609.40      3.39 o 
   3   2   1        1.01        0.90      0.53 o 
   4   2   1       30.10       31.92      0.89 o 
   5   2   1       10.35        9.60      0.79 o 
  -5   3   1        2.65        1.51      0.85 o 
  -4   3   1       17.21       16.65      0.64 o 
  -3   3   1       34.51       34.72      0.58 o 
  -2   3   1      329.11      322.98      3.12 o 
  -1   3   1      765.26      750.17      6.04 o 
   0   3   1       34.14       32.94      0.53 o 
   1   3   1      160.40      183.06      1.28 o 
   2   3   1        0.11        0.01      0.32 o 
   3   3   1       12.75       10.91      0.65 o 
   4   3   1        0.00        0.53      0.61 o 
  -5   4   1        0.11        0.12      1.27 o 
  -4   4   1        4.56        4.44      0.57 o 
  -3   4   1      118.01      119.30      1.46 o 
  -2   4   1       70.86       67.69      1.46 o 
  -1   4   1       62.70       63.20      0.74 o 
   0   4   1      516.98      551.33      2.41 o 
   1   4   1      298.97      342.92      2.62 o 
   2   4   1        6.18        6.93      0.40 o 
   3   4   1        0.25        0.28      0.59 o 
   4   4   1        0.00        0.30      0.63 o 
  -5   5   1        3.85        3.69      0.91 o 
  -4   5   1        6.31        7.71      0.70 o 
  -3   5   1       16.30       16.32      0.48 o 
  -2   5   1        5.17        5.64      0.55 o 
  -1   5   1       14.91       12.28      0.52 o 
   0   5   1      162.51      182.70      2.19 o 
   1   5   1        9.91       10.11      0.40 o 
   2   5   1        3.03        1.98      0.51 o 
   3   5   1       11.75        8.59      0.64 o 
   4   5   1        5.94        5.02      0.90 o 
  -5   6   1        1.94        2.11      1.27 o 
  -4   6   1        0.17        0.61      0.65 o 
  -3   6   1        2.23        2.29      0.59 o 
  -2   6   1        0.45        0.54      0.55 o 
  -1   6   1        0.24        0.54      0.47 o 
   0   6   1       83.10       83.49      1.34 o 
   1   6   1        5.94        4.64      0.50 o 
   2   6   1      147.57      123.32      1.12 o 
   3   6   1       62.08       61.79      1.56 o 
  -4   7   1        2.06        1.94      0.71 o 
  -3   7   1        0.94        0.07      0.63 o 
  -2   7   1        4.54        3.86      0.59 o 
  -1   7   1        7.33        7.38      0.57 o 
   0   7   1        2.67        2.94      0.39 o 
   1   7   1       37.15       36.05      1.19 o 
   2   7   1        2.88        3.78      0.52 o 
   3   7   1        0.61        1.25      0.67 o 
  -4   8   1        0.65        0.12      0.72 o 
  -3   8   1       15.50       14.91      0.76 o 
  -2   8   1       11.82       10.15      0.66 o 
  -1   8   1        0.00        0.14      0.57 o 
   0   8   1        3.97        4.29      0.55 o 
   1   8   1       70.51       61.39      1.03 o 
   2   8   1        3.80        2.28      0.60 o 
  -3   9   1        0.39       -0.04      0.72 o 
  -2   9   1        1.76        2.68      0.67 o 
  -1   9   1        0.03        0.36      0.70 o 
   0   9   1        9.52        8.79      0.68 o 
   1   9   1        0.70        2.03      0.62 o 
   2   9   1        0.05       -1.18      1.50 o 
  -2  10   1        7.91       10.43      0.78 o 
  -1  10   1       15.57       16.62      0.80 o 
   0  10   1        1.13        1.40      0.86 o 
  -1 -10   2        0.63        1.41      0.97 o 
   0 -10   2       19.36       20.58      0.75 o 
   1 -10   2        6.66        6.55      0.78 o 
   2 -10   2        4.57        3.17      0.75 o 
  -2  -9   2        6.69        4.81      1.57 o 
  -1  -9   2        1.30        0.97      0.70 o 
   0  -9   2       12.10       11.31      0.70 o 
   1  -9   2        4.39        5.31      0.64 o 
   2  -9   2       12.33       12.14      0.73 o 
   3  -9   2       18.11       14.90      0.79 o 
  -3  -8   2        2.38        3.64      1.13 o 
  -2  -8   2        8.63       10.03      1.50 o 
  -1  -8   2       31.71       28.42      0.82 o 
   0  -8   2       10.62       10.95      0.53 o 
   1  -8   2        7.44        6.96      0.61 o 
   2  -8   2        0.65        1.44      0.60 o 
   3  -8   2        0.01        0.14      0.64 o 
   4  -8   2        1.66        2.10      0.79 o 
  -3  -7   2        0.06        0.66      0.83 o 
  -2  -7   2       23.49       24.43      1.05 o 
  -1  -7   2       75.44       72.90      1.02 o 
   0  -7   2       40.74       42.10      0.82 o 
   1  -7   2       28.45       29.66      0.54 o 
   2  -7   2       90.96       85.75      0.86 o 
   3  -7   2        1.25        2.02      0.63 o 
   4  -7   2       25.49       24.43      1.10 o 
  -4  -6   2       18.39       23.68      1.50 o 
  -3  -6   2        2.92        3.23      0.75 o 
  -2  -6   2       28.92       23.21      0.73 o 
  -1  -6   2        0.07        0.07      0.40 o 
   0  -6   2       16.70       18.00      0.44 o 
   1  -6   2       10.76       11.93      0.33 o 
   2  -6   2        5.68        6.37      0.42 o 
   3  -6   2      190.04      183.09      1.45 o 
   4  -6   2      113.08      103.42      1.13 o 
  -4  -5   2        2.03        1.50      0.90 o 
  -3  -5   2        0.04        0.29      0.72 o 
  -2  -5   2       96.03      101.39      1.45 o 
  -1  -5   2      107.02      108.18      1.36 o 
   0  -5   2       52.02       50.90      0.61 o 
   1  -5   2       78.02       77.31      0.56 o 
   2  -5   2      126.46      121.61      1.42 o 
   3  -5   2       56.21       58.25      0.69 o 
   4  -5   2        0.01       -0.27      0.55 o 
   5  -5   2        0.99        1.85      1.46 o 
  -4  -4   2       15.84       13.75      0.97 o 
  -3  -4   2       85.51       86.63      1.02 o 
  -2  -4   2       68.26       63.35      0.68 o 
  -1  -4   2       59.76       61.91      0.56 o 
   0  -4   2      203.62      199.78      1.07 o 
   1  -4   2      181.43      187.84      1.66 o 
   2  -4   2      756.32      752.66      3.10 o 
   3  -4   2      441.69      450.70      2.32 o 
   4  -4   2        1.24        1.13      0.48 o 
   5  -4   2        0.76        1.42      0.74 o 
  -5  -3   2        3.94        2.00      1.68 o 
  -4  -3   2       22.07       23.52      1.14 o 
  -3  -3   2       44.94       44.05      0.91 o 
  -2  -3   2       13.68       17.01      0.31 o 
  -1  -3   2      184.73      204.69      1.28 o 
   0  -3   2        2.33        2.80      0.18 o 
   1  -3   2      688.24      715.08      2.12 o 
   2  -3   2     2091.27     2097.45      8.91 o 
   3  -3   2       22.52       18.36      1.48 o 
   4  -3   2        1.95        1.54      0.46 o 
   5  -3   2        3.23        2.81      0.93 o 
  -5  -2   2       22.32       22.43      1.11 o 
  -4  -2   2      225.57      227.55      3.85 o 
  -3  -2   2      144.96      155.06      1.90 o 
  -2  -2   2       36.58       42.35      0.38 o 
  -1  -2   2      266.98      292.97      0.94 o 
   0  -2   2      171.81      161.60      1.35 o 
   1  -2   2      232.81      229.23      1.46 o 
   2  -2   2       43.74       42.01      0.72 o 
   3  -2   2       28.00       28.83      0.55 o 
   4  -2   2       34.31       35.25      0.69 o 
   5  -2   2        0.31        0.24      0.95 o 
  -5  -1   2        0.07        0.18      0.90 o 
  -4  -1   2        0.19        0.05      0.59 o 
  -3  -1   2      119.39      120.47      1.91 o 
  -2  -1   2        2.03        2.07      0.26 o 
  -1  -1   2       15.26       10.07      0.37 o 
   0  -1   2        1.77        2.31      0.21 o 
   1  -1   2      149.98      147.68      0.63 o 
   2  -1   2       24.44       26.39      0.44 o 
   3  -1   2        4.86        4.04      0.50 o 
   4  -1   2       24.80       24.83      0.62 o 
   5  -1   2        0.23        0.04      0.92 o 
  -5   0   2       93.97      100.73      2.05 o 
  -4   0   2        9.35        8.23      0.65 o 
  -3   0   2       30.00       27.38      0.66 o 
  -2   0   2       73.51       85.12      0.45 o 
  -1   0   2     1914.79     1869.18      6.87 o 
   1   0   2      180.99      198.80      2.02 o 
   2   0   2      225.57      223.74      1.64 o 
   3   0   2      115.78      126.15      2.39 o 
   4   0   2        7.32        7.46      0.72 o 
   5   0   2       15.33       16.23      0.98 o 
  -5   1   2        3.42        4.16      0.63 o 
  -4   1   2       16.50       15.87      0.48 o 
  -3   1   2        2.47        1.16      0.26 o 
  -2   1   2       66.21       72.44      0.81 o 
  -1   1   2     1522.40     1494.44      6.18 o 
   0   1   2      402.89      416.66      5.80 o 
   1   1   2       22.12       19.96      0.75 o 
   2   1   2       63.31       68.98      0.68 o 
   3   1   2       62.06       61.27      1.87 o 
   4   1   2        0.01       -0.38      0.62 o 
   5   1   2        2.30        2.33      0.77 o 
  -5   2   2        0.21        0.59      0.77 o 
  -4   2   2        0.03        0.03      0.49 o 
  -3   2   2       69.46       72.48      0.66 o 
  -2   2   2       81.95       85.64      0.67 o 
  -1   2   2        3.16        2.84      0.15 o 
   0   2   2      918.79      889.17      3.77 o 
   1   2   2      188.13      216.92      1.38 o 
   2   2   2      111.51      125.70      0.67 o 
   3   2   2       23.91       25.90      0.91 o 
   4   2   2       26.87       24.99      0.80 o 
   5   2   2        0.88        0.45      0.95 o 
  -5   3   2       10.39        9.94      1.35 o 
  -4   3   2       13.17       13.42      0.61 o 
  -3   3   2        7.14        7.24      0.46 o 
  -2   3   2       40.62       39.58      0.58 o 
  -1   3   2      403.10      395.69      3.00 o 
   0   3   2        3.91        2.30      0.20 o 
   1   3   2      836.33      924.26      2.41 o 
   2   3   2       38.62       46.55      1.26 o 
   3   3   2       55.99       57.60      1.18 o 
   4   3   2       12.39        9.41      0.70 o 
  -5   4   2       33.41       30.64      4.87 o 
  -4   4   2        7.71        8.75      0.56 o 
  -3   4   2       13.46       12.10      0.49 o 
  -2   4   2        1.30        1.28      0.17 o 
  -1   4   2      214.53      211.58      1.80 o 
   0   4   2       54.91       57.34      1.36 o 
   1   4   2      133.70      133.00      1.48 o 
   2   4   2        0.13        1.34      0.48 o 
   3   4   2      157.68      143.07      1.80 o 
   4   4   2       20.45       21.40      0.81 o 
  -5   5   2        2.67        4.18      1.13 o 
  -4   5   2        0.01       -0.20      0.69 o 
  -3   5   2        1.12        1.22      0.36 o 
  -2   5   2       23.97       21.50      0.73 o 
  -1   5   2       48.38       50.79      0.92 o 
   0   5   2        1.34        0.17      0.25 o 
   1   5   2        4.86        5.68      0.35 o 
   2   5   2       58.26       57.43      0.87 o 
   3   5   2       12.92       11.77      0.68 o 
   4   5   2        7.39        7.56      1.15 o 
  -5   6   2        7.39        7.88      1.24 o 
  -4   6   2        0.03        0.28      0.71 o 
  -3   6   2       20.43       20.06      0.83 o 
  -2   6   2       77.82       77.37      0.88 o 
  -1   6   2        0.08       -0.13      0.49 o 
   0   6   2        6.19        6.99      0.31 o 
   1   6   2       16.93       21.14      0.53 o 
   2   6   2       31.36       25.44      0.64 o 
   3   6   2        2.57        0.94      0.63 o 
  -4   7   2        3.08        2.77      0.70 o 
  -3   7   2        3.59        3.24      0.66 o 
  -2   7   2        6.26        6.69      0.62 o 
  -1   7   2       54.24       55.83      0.78 o 
   0   7   2        1.16        0.95      0.37 o 
   1   7   2        0.96        1.02      0.41 o 
   2   7   2        2.86        1.43      0.52 o 
   3   7   2        0.07        0.85      0.80 o 
  -4   8   2        4.10        3.47      0.82 o 
  -3   8   2        1.64        0.65      0.69 o 
  -2   8   2        2.84        3.56      0.63 o 
  -1   8   2       10.43       10.60      0.65 o 
   0   8   2       23.80       23.51      0.64 o 
   1   8   2        6.69        5.69      0.62 o 
   2   8   2        0.83        0.51      0.55 o 
  -3   9   2        2.10        1.21      0.77 o 
  -2   9   2        7.19        7.35      0.71 o 
  -1   9   2       11.06       12.34      0.70 o 
   0   9   2        7.64        7.94      0.73 o 
   1   9   2        3.59        5.46      0.66 o 
  -2  10   2        1.47        3.31      1.22 o 
  -1  10   2       17.64       18.93      0.82 o 
   0  10   2       13.29       13.57      1.21 o 
  -1 -10   3        1.06        1.60      0.99 o 
   0 -10   3        6.62        7.64      0.87 o 
   1 -10   3        0.83        1.78      0.73 o 
   2 -10   3        0.57        0.77      0.72 o 
  -2  -9   3        0.02        0.97      1.49 o 
  -1  -9   3       35.12       38.96      1.20 o 
   0  -9   3        0.31        1.15      0.63 o 
   1  -9   3        5.94        6.95      0.71 o 
   2  -9   3        8.20        8.03      0.72 o 
   3  -9   3       20.13       17.83      1.12 o 
  -3  -8   3       10.24       13.65      1.24 o 
  -2  -8   3        0.00       -0.87      1.43 o 
  -1  -8   3        0.71        0.04      0.55 o 
   0  -8   3       28.45       27.30      0.68 o 
   1  -8   3       10.63       10.88      0.50 o 
   2  -8   3        7.63        6.10      0.64 o 
   3  -8   3        2.75        3.09      0.67 o 
   4  -8   3       29.81       23.99      1.01 o 
  -3  -7   3       21.66       23.99      1.00 o 
  -2  -7   3        0.27       -0.34      0.62 o 
  -1  -7   3      100.14       95.97      1.07 o 
   0  -7   3        8.18        9.62      0.46 o 
   1  -7   3       66.27       66.05      0.79 o 
   2  -7   3       20.52       18.02      0.52 o 
   3  -7   3       47.49       48.83      1.26 o 
   4  -7   3       51.39       55.39      1.52 o 
  -4  -6   3        6.13        6.02      1.21 o 
  -3  -6   3       16.08       15.38      0.91 o 
  -2  -6   3       57.67       51.11      1.50 o 
  -1  -6   3      121.60      121.53      0.93 o 
   0  -6   3      148.38      150.91      2.00 o 
   1  -6   3       41.73       39.77      0.50 o 
   2  -6   3        9.41        9.06      0.47 o 
   3  -6   3       51.94       48.72      0.68 o 
   4  -6   3       57.59       58.49      1.85 o 
  -4  -5   3        1.11        0.13      0.94 o 
  -3  -5   3        1.46        0.94      0.72 o 
  -2  -5   3        0.58        0.63      0.31 o 
  -1  -5   3        2.69        2.58      0.35 o 
   0  -5   3       20.48       20.83      0.50 o 
   1  -5   3        0.36        0.47      0.27 o 
   2  -5   3       96.02       98.25      0.82 o 
   3  -5   3      395.92      376.34      2.46 o 
   4  -5   3       65.03       58.84      0.85 o 
   5  -5   3        0.01        0.80      1.19 o 
  -4  -4   3        2.15        0.40      0.88 o 
  -3  -4   3      428.70      422.24      2.02 o 
  -2  -4   3      205.46      202.66      1.46 o 
  -1  -4   3       14.29       14.85      0.38 o 
   0  -4   3       11.99       13.82      0.34 o 
   1  -4   3      179.26      183.02      0.90 o 
   2  -4   3        4.29        4.02      0.39 o 
   3  -4   3       36.34       33.41      0.58 o 
   4  -4   3        0.14        0.45      0.48 o 
   5  -4   3        8.01       10.69      1.86 o 
  -5  -3   3        0.09       -0.87      1.72 o 
  -4  -3   3       15.67       16.38      0.98 o 
  -3  -3   3        2.00        1.71      0.45 o 
  -2  -3   3      141.76      145.24      1.54 o 
  -1  -3   3       76.18       85.68      1.04 o 
   0  -3   3       70.77       67.26      0.58 o 
   1  -3   3       50.69       50.28      0.33 o 
   2  -3   3       43.37       44.43      0.61 o 
   3  -3   3       31.99       32.81      0.60 o 
   4  -3   3        3.82        4.82      0.66 o 
   5  -3   3        0.36        0.92      1.01 o 
  -5  -2   3        8.17        8.83      0.98 o 
  -4  -2   3      203.11      200.26      3.16 o 
  -3  -2   3       25.74       22.94      0.71 o 
  -2  -2   3      247.26      266.26      0.88 o 
  -1  -2   3       19.64       21.06      0.83 o 
   0  -2   3     1135.12     1121.09      4.39 o 
   1  -2   3      125.48      116.54      0.69 o 
   2  -2   3        5.37        6.46      0.22 o 
   3  -2   3       22.07       23.02      0.52 o 
   4  -2   3       16.43       15.15      0.71 o 
   5  -2   3       30.61       31.67      2.16 o 
  -5  -1   3        6.63        4.82      0.91 o 
  -4  -1   3        1.47        1.79      0.47 o 
  -3  -1   3       22.26       24.31      0.54 o 
  -2  -1   3        3.43        2.72      0.24 o 
  -1  -1   3       13.66       15.26      0.56 o 
   0  -1   3        6.61        6.81      0.33 o 
   1  -1   3      397.36      399.37      1.62 o 
   2  -1   3       14.05       12.54      0.64 o 
   3  -1   3       88.34       89.43      1.01 o 
   4  -1   3       46.74       46.37      0.88 o 
   5  -1   3        4.13        4.86      0.98 o 
  -5   0   3        8.75        8.75      0.65 o 
  -4   0   3       34.31       36.22      0.82 o 
  -3   0   3       13.78       14.08      0.52 o 
  -2   0   3       93.79       99.43      1.04 o 
  -1   0   3        5.08        7.86      0.16 o 
   0   0   3     1625.87     1569.10     24.82 o 
   1   0   3       91.62       86.61      0.38 o 
   2   0   3       40.41       43.74      1.39 o 
   3   0   3       62.35       66.12      0.62 o 
   4   0   3        9.39        8.28      0.92 o 
   5   0   3       19.02       17.77      1.16 o 
  -5   1   3       18.53       18.21      0.81 o 
  -4   1   3       30.78       32.03      0.81 o 
  -3   1   3       12.89       14.17      0.48 o 
  -2   1   3       53.07       53.73      0.38 o 
  -1   1   3      155.78      151.62      0.79 o 
   0   1   3     1992.02     1965.29      9.27 o 
   1   1   3      549.38      560.33      3.54 o 
   2   1   3      404.70      427.43      2.31 o 
   3   1   3       20.08       20.76      0.42 o 
   4   1   3       13.77       13.42      0.80 o 
   5   1   3        0.01       -0.62      0.99 o 
  -5   2   3       17.85       18.23      1.21 o 
  -4   2   3       63.47       68.06      0.87 o 
  -3   2   3      110.42      114.31      0.69 o 
  -2   2   3       30.46       27.54      0.52 o 
  -1   2   3      138.28      131.81      1.01 o 
   0   2   3      542.41      566.81      2.65 o 
   1   2   3      406.71      394.64      3.86 o 
   2   2   3        1.98        2.20      0.27 o 
   3   2   3        0.41        0.66      0.54 o 
   4   2   3       11.47       11.28      0.72 o 
  -5   3   3        0.21        0.50      0.69 o 
  -4   3   3       19.81       18.98      0.64 o 
  -3   3   3       16.70       15.71      0.50 o 
  -2   3   3       54.58       52.12      0.92 o 
  -1   3   3       13.56       11.37      0.55 o 
   0   3   3        3.67        2.47      0.26 o 
   1   3   3       18.84       13.54      0.27 o 
   2   3   3       90.24       94.15      2.08 o 
   3   3   3       29.96       28.59      0.74 o 
   4   3   3       48.98       45.63      1.29 o 
  -5   4   3        4.55        4.27      1.11 o 
  -4   4   3       97.40      101.37      1.04 o 
  -3   4   3        5.75        5.17      0.35 o 
  -2   4   3      134.69      134.58      4.19 o 
  -1   4   3       46.11       46.28      0.58 o 
   0   4   3       14.19       17.85      0.44 o 
   1   4   3        1.65        0.57      0.34 o 
   2   4   3       12.74       16.63      0.73 o 
   3   4   3       12.51       10.44      0.65 o 
   4   4   3        6.02        5.10      0.82 o 
  -5   5   3        5.92        4.76      1.21 o 
  -4   5   3        7.14        8.37      0.73 o 
  -3   5   3       19.02       16.51      0.71 o 
  -2   5   3        2.20        2.91      0.54 o 
  -1   5   3       76.55       80.37      0.63 o 
   0   5   3       32.34       35.42      0.61 o 
   1   5   3       35.47       38.19      0.48 o 
   2   5   3        0.56        0.96      0.47 o 
   3   5   3        1.66        0.64      0.58 o 
   4   5   3        1.80        2.23      0.83 o 
  -4   6   3        2.65        1.71      0.73 o 
  -3   6   3       25.90       26.35      1.00 o 
  -2   6   3       38.27       35.17      0.78 o 
  -1   6   3       26.39       26.32      0.61 o 
   0   6   3       38.26       39.39      0.54 o 
   1   6   3      120.55      103.94      1.15 o 
   2   6   3       25.70       24.39      0.73 o 
   3   6   3        1.85        1.71      0.77 o 
  -4   7   3        0.13        0.47      0.71 o 
  -3   7   3       11.67       12.21      0.71 o 
  -2   7   3       24.84       23.38      0.71 o 
  -1   7   3       11.49       10.98      0.61 o 
   0   7   3      123.03      119.60      2.27 o 
   1   7   3        7.71        7.63      0.50 o 
   2   7   3        0.16        1.51      0.54 o 
   3   7   3       12.12       15.51      0.93 o 
  -4   8   3       48.66       47.76      2.20 o 
  -3   8   3        4.62        2.89      0.72 o 
  -2   8   3        3.61        2.82      0.64 o 
  -1   8   3        1.80        1.41      0.62 o 
   0   8   3       28.73       29.76      0.65 o 
   1   8   3        3.93        3.55      0.62 o 
   2   8   3       12.25       14.32      0.76 o 
  -3   9   3       20.52       18.65      1.01 o 
  -2   9   3       29.41       28.59      0.84 o 
  -1   9   3       35.44       36.41      0.82 o 
   0   9   3       31.42       32.77      1.15 o 
   1   9   3        2.35        2.16      0.80 o 
  -2  10   3        1.64        4.86      1.76 o 
  -1  10   3        2.32        3.13      0.81 o 
   0  10   3        9.16       10.36      1.18 o 
  -1 -10   4        2.19        3.30      1.52 o 
   0 -10   4        3.09        6.04      1.00 o 
   1 -10   4        1.74        2.48      0.74 o 
   2 -10   4       12.89       13.64      1.41 o 
  -2  -9   4       14.52       15.41      1.73 o 
  -1  -9   4        0.43        0.75      0.72 o 
   0  -9   4       13.57       11.85      0.88 o 
   1  -9   4       18.79       19.08      0.79 o 
   2  -9   4        6.52        7.90      0.71 o 
   3  -9   4        5.41        5.40      0.77 o 
  -3  -8   4        3.36        4.43      1.93 o 
  -2  -8   4        0.23        0.09      1.05 o 
  -1  -8   4       46.37       43.61      0.85 o 
   0  -8   4      149.96      155.90      1.32 o 
   1  -8   4       22.21       22.51      0.61 o 
   2  -8   4        0.54        0.27      0.62 o 
   3  -8   4        0.02       -0.46      0.66 o 
  -3  -7   4       11.13       12.29      0.95 o 
  -2  -7   4       40.89       38.79      2.36 o 
  -1  -7   4        0.46        0.31      0.46 o 
   0  -7   4        2.73        4.39      0.46 o 
   1  -7   4       36.33       35.77      0.58 o 
   2  -7   4        5.06        5.18      0.51 o 
   3  -7   4       17.61       16.10      0.71 o 
   4  -7   4       76.45       75.15      1.74 o 
  -4  -6   4       15.31       15.91      1.35 o 
  -3  -6   4        6.55        9.68      0.86 o 
  -2  -6   4      282.76      270.12      3.90 o 
  -1  -6   4       79.74       76.12      0.71 o 
   0  -6   4        5.44        4.82      0.48 o 
   1  -6   4        6.22        5.14      0.39 o 
   2  -6   4        6.57        6.38      0.47 o 
   3  -6   4        1.20        2.23      0.49 o 
   4  -6   4       28.47       25.90      1.90 o 
  -4  -5   4        9.86       11.98      1.26 o 
  -3  -5   4        1.79        1.74      0.74 o 
  -2  -5   4       91.86       94.74      1.31 o 
  -1  -5   4       86.90       85.69      1.28 o 
   0  -5   4        3.41        3.77      0.39 o 
   1  -5   4       14.21       14.80      0.39 o 
   2  -5   4       14.09       15.97      0.40 o 
   3  -5   4        0.27        0.52      0.44 o 
   4  -5   4        5.68        4.96      0.67 o 
  -4  -4   4       23.15       25.39      0.97 o 
  -3  -4   4      101.36       94.09      2.05 o 
  -2  -4   4      164.91      157.80      1.39 o 
  -1  -4   4      278.58      304.06      2.95 o 
   0  -4   4       38.91       40.11      0.49 o 
   1  -4   4      256.98      246.65      1.24 o 
   2  -4   4      184.29      180.46      1.60 o 
   3  -4   4       14.46       13.90      0.56 o 
   4  -4   4        1.12        1.33      1.03 o 
   5  -4   4       12.02        9.48      1.55 o 
  -5  -3   4        0.79       -0.39      1.21 o 
  -4  -3   4        4.25        4.28      0.74 o 
  -3  -3   4      136.45      139.98      1.19 o 
  -2  -3   4       76.73       85.72      0.89 o 
  -1  -3   4        3.55        4.48      0.31 o 
   0  -3   4       13.20       17.27      0.57 o 
   1  -3   4       76.10       72.83      0.87 o 
   2  -3   4       83.64       83.63      0.62 o 
   3  -3   4        3.63        4.78      0.66 o 
   4  -3   4       30.60       31.80      0.88 o 
   5  -3   4       11.12       10.15      1.27 o 
  -5  -2   4        1.73        0.59      0.93 o 
  -4  -2   4        9.32       11.86      0.76 o 
  -3  -2   4      139.84      144.28      2.02 o 
  -2  -2   4        5.81        7.85      0.24 o 
  -1  -2   4      240.61      242.76      3.65 o 
   0  -2   4       15.94       14.62      0.22 o 
   1  -2   4      392.27      373.95      1.15 o 
   2  -2   4        1.91        3.20      0.34 o 
   3  -2   4       21.27       22.15      0.81 o 
   4  -2   4        4.28        4.35      0.64 o 
   5  -2   4        0.22        0.33      0.93 o 
  -5  -1   4        5.31        4.46      0.94 o 
  -4  -1   4       34.34       32.60      1.22 o 
  -3  -1   4        0.94        0.75      0.39 o 
  -2  -1   4       29.94       31.99      0.39 o 
  -1  -1   4        0.12        0.93      0.29 o 
   0  -1   4       29.52       35.27      0.44 o 
   1  -1   4      140.74      139.45      0.87 o 
   2  -1   4      138.44      127.31      3.75 o 
   3  -1   4       75.31       79.20      1.08 o 
   4  -1   4       25.48       23.23      1.14 o 
   5  -1   4        0.27        0.36      0.95 o 
  -5   0   4       20.51       21.77      0.87 o 
  -4   0   4        0.03        0.06      0.57 o 
  -3   0   4      184.83      201.06      3.91 o 
  -2   0   4      607.94      633.07      1.18 o 
  -1   0   4       43.79       44.55      0.32 o 
   0   0   4      631.55      630.58     17.62 o 
   1   0   4       13.12       10.54      0.41 o 
   2   0   4        0.10        0.08      0.21 o 
   3   0   4       13.21       12.13      0.45 o 
   4   0   4        1.27        1.41      0.83 o 
   5   0   4        0.02       -0.02      0.98 o 
  -5   1   4        0.61        0.82      0.70 o 
  -4   1   4       24.72       23.11      0.58 o 
  -3   1   4      138.45      154.19      1.18 o 
  -2   1   4       23.75       21.28      0.28 o 
  -1   1   4      417.96      394.76      1.36 o 
   0   1   4       34.46       27.75      0.50 o 
   1   1   4      335.90      320.33      1.79 o 
   2   1   4       82.48       75.99      1.42 o 
   3   1   4        2.32        1.84      0.58 o 
   4   1   4        7.79        7.23      0.72 o 
  -5   2   4       15.61       15.80      0.85 o 
  -4   2   4       32.62       33.28      0.63 o 
  -3   2   4      144.71      165.70      1.02 o 
  -2   2   4       11.78        9.20      0.31 o 
  -1   2   4      207.90      209.34      1.59 o 
   0   2   4       88.49       90.04      1.46 o 
   1   2   4       17.10       20.19      0.37 o 
   2   2   4      171.49      158.16      0.81 o 
   3   2   4       30.02       29.07      0.80 o 
   4   2   4        3.03        3.47      0.67 o 
  -5   3   4        2.03        2.58      0.80 o 
  -4   3   4        4.68        4.64      0.43 o 
  -3   3   4       32.47       32.92      0.58 o 
  -2   3   4        3.44        1.94      0.29 o 
  -1   3   4        4.30        3.78      0.16 o 
   0   3   4        3.97        4.71      0.29 o 
   1   3   4       28.73       33.86      0.32 o 
   2   3   4      196.09      190.26      1.00 o 
   3   3   4       14.66       14.31      0.67 o 
   4   3   4        4.58        4.18      0.86 o 
  -5   4   4        1.30        0.50      1.09 o 
  -4   4   4        0.56        0.51      0.64 o 
  -3   4   4       21.99       21.34      0.58 o 
  -2   4   4      478.66      458.50      6.96 o 
  -1   4   4      176.34      166.48      4.38 o 
   0   4   4      306.85      318.26      2.96 o 
   1   4   4      115.18      125.43      2.09 o 
   2   4   4      113.89      101.74      2.12 o 
   3   4   4       14.85       15.97      0.70 o 
   4   4   4        8.40        9.69      0.91 o 
  -5   5   4        0.08        0.09      1.16 o 
  -4   5   4        2.78        1.87      0.68 o 
  -3   5   4       17.34       15.94      0.73 o 
  -2   5   4       84.72       79.99      1.08 o 
  -1   5   4       16.90       17.20      0.39 o 
   0   5   4        8.71        7.38      0.28 o 
   1   5   4       79.09       75.36      0.62 o 
   2   5   4       61.91       55.01      1.35 o 
   3   5   4       11.60        9.14      0.83 o 
  -4   6   4       23.65       23.12      0.91 o 
  -3   6   4      169.26      169.27      1.84 o 
  -2   6   4       25.46       27.74      0.75 o 
  -1   6   4       17.46       18.23      0.59 o 
   0   6   4       27.48       27.76      0.50 o 
   1   6   4        2.44        1.71      0.47 o 
   2   6   4        9.98        8.62      0.67 o 
   3   6   4       12.44       14.60      0.93 o 
  -4   7   4       16.04       14.39      0.89 o 
  -3   7   4        7.47        8.02      0.76 o 
  -2   7   4       13.80       13.33      0.68 o 
  -1   7   4       99.58      100.46      1.42 o 
   0   7   4       31.97       33.28      0.63 o 
   1   7   4       74.76       69.07      0.93 o 
   2   7   4        0.22        0.59      0.56 o 
   3   7   4        0.06       -0.09      0.73 o 
  -4   8   4        0.44        0.11      1.17 o 
  -3   8   4       12.36       11.97      0.77 o 
  -2   8   4       65.53       64.57      0.96 o 
  -1   8   4       28.29       30.79      1.06 o 
   0   8   4        7.71        7.54      0.74 o 
   1   8   4       18.33       17.48      0.73 o 
   2   8   4        0.50        1.82      0.68 o 
  -3   9   4       11.18       11.07      1.05 o 
  -2   9   4        8.77        8.77      0.74 o 
  -1   9   4        4.84        5.93      0.69 o 
   0   9   4        2.30        2.67      0.85 o 
   1   9   4        4.90        4.74      0.87 o 
  -1  10   4        1.29        2.46      1.14 o 
  -1 -10   5        0.45        1.47      1.61 o 
   0 -10   5       19.17       20.16      1.42 o 
   1 -10   5       51.17       49.67      1.59 o 
   2 -10   5       10.22        9.86      2.09 o 
  -2  -9   5       32.60       34.00      1.42 o 
  -1  -9   5        9.95        9.64      0.72 o 
   0  -9   5        2.69        3.03      0.64 o 
   1  -9   5       17.48       20.53      0.79 o 
   2  -9   5       15.18       15.26      0.97 o 
   3  -9   5        0.80        0.81      0.88 o 
  -3  -8   5       10.35       10.07      1.69 o 
  -2  -8   5        5.06        5.41      0.84 o 
  -1  -8   5       27.93       27.52      0.77 o 
   0  -8   5       78.94       82.25      0.80 o 
   1  -8   5        0.68        1.27      0.46 o 
   2  -8   5        2.39        1.40      0.68 o 
   3  -8   5        1.45        0.61      0.67 o 
  -3  -7   5        0.59        1.47      0.91 o 
  -2  -7   5        2.32        2.12      0.75 o 
  -1  -7   5      224.53      220.23      1.41 o 
   0  -7   5        4.31        4.05      0.50 o 
   1  -7   5        0.12        0.26      0.44 o 
   2  -7   5        1.62        0.98      0.47 o 
   3  -7   5        2.39        2.94      0.65 o 
   4  -7   5        0.10       -1.24      1.79 o 
  -4  -6   5        7.01        6.80      1.17 o 
  -3  -6   5        1.28        1.91      0.80 o 
  -2  -6   5       81.12       78.47      1.19 o 
  -1  -6   5      130.46      121.34      1.17 o 
   0  -6   5      144.94      146.73      1.24 o 
   1  -6   5        0.00        0.40      0.40 o 
   2  -6   5       71.32       68.74      0.67 o 
   3  -6   5        9.75       10.14      0.54 o 
   4  -6   5        1.33        0.72      0.89 o 
  -4  -5   5        6.24        6.99      0.89 o 
  -3  -5   5       28.30       31.26      0.97 o 
  -2  -5   5      134.94      125.40      1.05 o 
  -1  -5   5        1.79        1.51      0.22 o 
   0  -5   5        7.88        9.27      0.33 o 
   1  -5   5       34.18       34.17      0.57 o 
   2  -5   5       24.17       23.00      0.45 o 
   3  -5   5        3.80        3.72      0.51 o 
   4  -5   5        0.24       -0.17      0.65 o 
  -4  -4   5        8.91        6.52      0.84 o 
  -3  -4   5       24.94       26.43      0.91 o 
  -2  -4   5        1.24        0.90      0.19 o 
  -1  -4   5      109.30      119.96      1.39 o 
   0  -4   5      152.14      166.84      2.01 o 
   1  -4   5       29.44       31.08      0.43 o 
   2  -4   5       14.13       13.99      0.38 o 
   3  -4   5       10.74       12.08      0.67 o 
   4  -4   5        0.80        0.96      0.71 o 
  -5  -3   5        0.21        0.18      1.69 o 
  -4  -3   5        0.17        0.10      0.75 o 
  -3  -3   5       26.36       25.31      1.10 o 
  -2  -3   5      244.59      246.16      2.14 o 
  -1  -3   5        6.30        8.56      0.65 o 
   0  -3   5       12.23       14.83      0.29 o 
   1  -3   5       77.24       78.74      0.79 o 
   2  -3   5        0.23        0.07      0.23 o 
   3  -3   5        1.47        1.28      0.45 o 
   4  -3   5       39.79       42.42      0.96 o 
   5  -3   5        4.19        5.00      1.48 o 
  -5  -2   5        1.38        0.44      0.98 o 
  -4  -2   5       39.85       43.10      0.99 o 
  -3  -2   5       34.25       31.30      0.46 o 
  -2  -2   5      266.92      270.64      4.72 o 
  -1  -2   5      238.48      265.45      2.91 o 
   0  -2   5      153.65      154.03      1.17 o 
   1  -2   5       93.61       93.58      0.56 o 
   2  -2   5       12.77       10.85      0.25 o 
   3  -2   5       27.90       24.49      1.02 o 
   4  -2   5        0.00        0.48      0.83 o 
   5  -2   5        2.24        2.63      1.36 o 
  -5  -1   5        6.99        6.81      0.96 o 
  -4  -1   5       37.88       35.52      0.88 o 
  -3  -1   5       48.27       49.34      0.86 o 
  -2  -1   5      476.33      508.00      2.03 o 
  -1  -1   5      190.71      215.73      1.28 o 
   0  -1   5     1216.30     1157.02     10.71 o 
   1  -1   5      126.65      109.38      0.64 o 
   2  -1   5       13.66       11.17      0.32 o 
   3  -1   5       26.17       24.18      0.70 o 
   4  -1   5       13.89       14.24      0.97 o 
   5  -1   5        0.07        0.82      0.99 o 
  -5   0   5        0.55        0.56      0.84 o 
  -4   0   5       37.98       39.98      0.88 o 
  -3   0   5       17.47       19.58      0.67 o 
  -2   0   5      104.13      109.69      0.87 o 
  -1   0   5      328.46      325.73      1.32 o 
   0   0   5      278.42      291.86      1.65 o 
   1   0   5       76.59       81.67      1.51 o 
   2   0   5       68.42       67.41      0.59 o 
   3   0   5       42.11       42.22      0.72 o 
   4   0   5       23.30       23.99      1.12 o 
  -5   1   5       48.41       53.22      1.15 o 
  -4   1   5        1.17        0.73      0.49 o 
  -3   1   5       54.74       58.40      0.94 o 
  -2   1   5      235.13      261.45      1.18 o 
  -1   1   5      154.80      143.00      0.89 o 
   0   1   5        0.00        0.82      0.31 o 
   1   1   5       15.83       18.65      0.25 o 
   2   1   5       37.74       39.87      0.64 o 
   3   1   5       23.79       21.68      0.98 o 
   4   1   5        2.54        2.38      0.90 o 
  -5   2   5        3.52        4.37      0.75 o 
  -4   2   5        0.11       -0.08      0.44 o 
  -3   2   5        8.54        7.52      0.38 o 
  -2   2   5        3.39        4.04      0.24 o 
  -1   2   5     1642.29     1713.15     17.27 o 
   0   2   5      261.35      280.12      2.18 o 
   1   2   5      215.91      229.23      1.78 o 
   2   2   5       92.74       98.91      1.17 o 
   3   2   5        1.09        1.00      0.57 o 
   4   2   5       35.69       39.96      1.78 o 
  -5   3   5        1.07        1.67      1.06 o 
  -4   3   5        5.30        5.70      0.45 o 
  -3   3   5        4.41        4.12      0.45 o 
  -2   3   5        0.73        0.75      0.18 o 
  -1   3   5        1.72        3.32      0.45 o 
   0   3   5        5.06        3.90      0.28 o 
   1   3   5       78.36       83.06      0.74 o 
   2   3   5        9.86        8.83      0.51 o 
   3   3   5      171.60      164.52      4.05 o 
   4   3   5        2.74        2.55      0.83 o 
  -5   4   5        0.01       -0.13      1.13 o 
  -4   4   5        3.73        4.00      0.67 o 
  -3   4   5       60.19       62.00      0.70 o 
  -2   4   5      190.60      188.27      4.63 o 
  -1   4   5      448.81      441.94      3.95 o 
   0   4   5       55.18       62.67      1.19 o 
   1   4   5       92.52       90.93      0.65 o 
   2   4   5       13.89       13.19      1.15 o 
   3   4   5        7.07        6.26      0.78 o 
   4   4   5        1.52        0.52      0.83 o 
  -5   5   5        7.70        6.41      1.27 o 
  -4   5   5       12.89       13.90      0.80 o 
  -3   5   5       45.60       44.38      1.39 o 
  -2   5   5      156.83      160.87      1.78 o 
  -1   5   5       34.74       35.03      0.68 o 
   0   5   5       13.99       14.06      0.33 o 
   1   5   5        4.99        4.98      0.36 o 
   2   5   5       13.87       12.92      0.77 o 
   3   5   5        0.00        0.14      0.78 o 
  -4   6   5        0.74        1.62      0.75 o 
  -3   6   5        0.47        0.41      0.69 o 
  -2   6   5       18.16       17.20      0.71 o 
  -1   6   5       61.77       62.28      0.87 o 
   0   6   5      306.88      317.57      3.32 o 
   1   6   5        6.15        6.38      0.45 o 
   2   6   5       45.85       42.97      0.98 o 
   3   6   5        0.84       -0.24      0.80 o 
  -4   7   5        8.20        6.69      0.84 o 
  -3   7   5        0.21        0.02      0.73 o 
  -2   7   5        4.94        5.14      0.70 o 
  -1   7   5       22.57       23.90      0.83 o 
   0   7   5       12.40       12.61      0.68 o 
   1   7   5        8.47        7.51      0.62 o 
   2   7   5       13.81       13.43      0.65 o 
  -3   8   5        0.03       -0.44      0.71 o 
  -2   8   5      106.17      112.10      1.26 o 
  -1   8   5      238.88      252.74      5.29 o 
   0   8   5       11.99       11.86      0.87 o 
   1   8   5        0.78        0.65      0.79 o 
   2   8   5        0.00       -0.20      0.86 o 
  -3   9   5        0.11        0.87      1.60 o 
  -2   9   5       33.37       32.57      0.90 o 
  -1   9   5       10.31       10.04      0.71 o 
   0   9   5        6.31        7.04      0.92 o 
   1   9   5        1.23        1.10      0.88 o 
   0 -10   6        3.77        3.97      0.84 o 
   1 -10   6       37.24       35.94      1.55 o 
  -2  -9   6        0.63        0.15      1.10 o 
  -1  -9   6       14.42       16.62      0.77 o 
   0  -9   6       71.09       72.39      1.65 o 
   1  -9   6       13.50       12.87      0.66 o 
   2  -9   6        1.17        1.21      0.75 o 
  -2  -8   6        0.01        0.04      0.81 o 
  -1  -8   6       52.34       49.83      0.89 o 
   0  -8   6        0.48        0.69      0.46 o 
   1  -8   6        2.53        3.14      0.47 o 
   2  -8   6        4.61        4.36      0.58 o 
   3  -8   6        7.51        6.40      0.81 o 
  -3  -7   6        6.91        9.09      0.97 o 
  -2  -7   6       10.66       11.04      0.83 o 
  -1  -7   6       77.51       74.84      0.96 o 
   0  -7   6      134.11      136.65      1.60 o 
   1  -7   6       31.86       31.93      0.72 o 
   2  -7   6        4.05        4.58      0.47 o 
   3  -7   6       10.86       11.71      0.72 o 
   4  -7   6        2.58        2.14      1.74 o 
  -4  -6   6        0.63        0.72      1.44 o 
  -3  -6   6       17.95       17.18      0.92 o 
  -2  -6   6        1.36        1.08      0.73 o 
  -1  -6   6       27.66       26.89      0.58 o 
   0  -6   6       86.90       87.82      0.71 o 
   1  -6   6       16.86       17.41      0.48 o 
   2  -6   6       59.93       59.22      0.69 o 
   3  -6   6        0.58        0.87      0.50 o 
   4  -6   6        0.05       -1.23      1.23 o 
  -4  -5   6       17.91       20.93      1.02 o 
  -3  -5   6        0.06        0.79      0.66 o 
  -2  -5   6       31.61       32.07      0.62 o 
  -1  -5   6      150.13      147.40      2.81 o 
   0  -5   6       37.22       43.11      0.55 o 
   1  -5   6       71.93       73.63      0.66 o 
   2  -5   6       42.38       41.58      0.65 o 
   3  -5   6        0.41        0.68      0.56 o 
   4  -5   6        2.01        1.77      0.79 o 
  -4  -4   6        0.02        0.11      0.82 o 
  -3  -4   6        0.80        1.61      0.64 o 
  -2  -4   6       76.78       75.31      1.36 o 
  -1  -4   6        3.80        2.53      0.43 o 
   0  -4   6      141.00      148.58      0.64 o 
   1  -4   6      187.77      193.98      0.94 o 
   2  -4   6        6.78        6.74      0.43 o 
   3  -4   6        0.31        0.41      0.50 o 
   4  -4   6        1.08        0.16      0.77 o 
  -5  -3   6        1.90        2.36      1.68 o 
  -4  -3   6        0.80       -0.13      0.78 o 
  -3  -3   6      235.84      227.19      3.47 o 
  -2  -3   6       10.92       13.38      0.63 o 
  -1  -3   6      870.63      892.73      2.37 o 
   0  -3   6       96.10      114.11      1.09 o 
   1  -3   6      237.69      222.59      1.11 o 
   2  -3   6       28.27       25.50      0.44 o 
   3  -3   6        1.73        1.08      0.67 o 
   4  -3   6        0.09       -0.19      0.91 o 
  -5  -2   6        1.78        1.93      1.21 o 
  -4  -2   6       11.89       12.87      0.82 o 
  -3  -2   6       36.63       38.64      0.77 o 
  -2  -2   6        3.77        3.82      0.26 o 
  -1  -2   6       37.35       33.51      1.35 o 
   0  -2   6       25.40       24.38      0.44 o 
   1  -2   6        0.20        0.63      0.23 o 
   2  -2   6       16.43       16.70      0.53 o 
   3  -2   6       23.57       20.54      0.75 o 
   4  -2   6        2.95        3.15      1.28 o 
  -5  -1   6        1.19        0.08      1.12 o 
  -4  -1   6       73.97       77.87      1.67 o 
  -3  -1   6       14.73       11.92      0.44 o 
  -2  -1   6       90.35      109.72      0.68 o 
  -1  -1   6      257.02      277.92      1.04 o 
   0  -1   6        5.29        4.57      0.31 o 
   1  -1   6       98.70       96.08      1.08 o 
   2  -1   6       13.93       16.52      0.52 o 
   3  -1   6        0.91        1.51      0.55 o 
   4  -1   6        0.10        0.52      0.89 o 
  -5   0   6        0.09        0.44      0.85 o 
  -4   0   6        8.64        9.36      0.72 o 
  -3   0   6        9.67       10.02      0.55 o 
  -2   0   6       11.41        7.28      0.22 o 
  -1   0   6       54.47       68.82      0.58 o 
   0   0   6      881.02      945.92      6.77 o 
   1   0   6      566.39      606.60      3.42 o 
   2   0   6       32.84       35.62      0.99 o 
   3   0   6       69.01       72.60      1.35 o 
   4   0   6       11.46       10.83      0.98 o 
  -5   1   6       18.37       20.07      0.84 o 
  -4   1   6        2.52        2.00      0.51 o 
  -3   1   6        9.33        9.57      0.44 o 
  -2   1   6       16.36       15.20      0.29 o 
  -1   1   6        3.68        4.62      0.25 o 
   0   1   6      693.52      758.07      6.24 o 
   1   1   6        0.00        0.19      0.21 o 
   2   1   6       65.17       64.77      1.74 o 
   3   1   6        0.28        0.82      0.79 o 
   4   1   6       46.51       48.25      2.03 o 
  -5   2   6        1.67        1.85      0.83 o 
  -4   2   6        3.88        2.91      0.50 o 
  -3   2   6       17.02       16.65      0.42 o 
  -2   2   6       44.58       45.89      0.48 o 
  -1   2   6      360.88      362.34      2.50 o 
   0   2   6      869.78      925.12      6.21 o 
   1   2   6        1.18        0.29      0.29 o 
   2   2   6        0.36        0.55      0.23 o 
   3   2   6        4.57        4.38      0.92 o 
   4   2   6        7.98        8.25      0.87 o 
  -5   3   6        1.37        1.87      1.10 o 
  -4   3   6        2.56        2.43      0.49 o 
  -3   3   6       85.90       83.35      0.88 o 
  -2   3   6      116.33      121.03      2.76 o 
  -1   3   6      249.45      279.66      2.64 o 
   0   3   6       13.69       15.68      0.57 o 
   1   3   6       79.97       79.28      0.63 o 
   2   3   6       40.07       37.39      0.93 o 
   3   3   6        0.03       -0.23      0.77 o 
   4   3   6        2.46        2.35      0.83 o 
  -5   4   6        1.28        1.76      1.12 o 
  -4   4   6       17.84       17.99      0.76 o 
  -3   4   6        8.10        7.47      0.42 o 
  -2   4   6        4.04        3.94      0.33 o 
  -1   4   6       27.44       27.80      0.50 o 
   0   4   6      115.13      114.97      2.16 o 
   1   4   6      504.09      496.92      3.73 o 
   2   4   6        0.74        1.06      0.65 o 
   3   4   6       12.78       12.35      0.85 o 
  -5   5   6        3.28        2.81      1.23 o 
  -4   5   6       22.08       20.50      0.83 o 
  -3   5   6        0.13        0.31      0.63 o 
  -2   5   6       17.76       16.07      0.69 o 
  -1   5   6        3.14        3.06      0.56 o 
   0   5   6       72.58       73.48      1.45 o 
   1   5   6       35.21       39.19      0.79 o 
   2   5   6        9.70        8.95      0.87 o 
   3   5   6       38.64       37.95      1.07 o 
  -4   6   6       10.21       10.15      0.82 o 
  -3   6   6       16.97       17.11      1.04 o 
  -2   6   6        0.64        0.50      0.63 o 
  -1   6   6      153.89      158.03      3.49 o 
   0   6   6      188.82      188.93      3.12 o 
   1   6   6      136.00      129.44      1.85 o 
   2   6   6        2.22        1.32      0.72 o 
   3   6   6        0.69        0.98      0.82 o 
  -4   7   6        0.20        0.33      0.82 o 
  -3   7   6        5.02        6.18      0.77 o 
  -2   7   6        7.66        7.13      0.73 o 
  -1   7   6      138.17      143.35      1.17 o 
   0   7   6      185.08      184.28      1.71 o 
   1   7   6       22.14       22.09      0.92 o 
   2   7   6        0.43        0.25      0.65 o 
  -3   8   6       20.64       18.17      1.04 o 
  -2   8   6       16.34       17.67      0.78 o 
  -1   8   6       20.66       22.44      0.75 o 
   0   8   6       24.92       26.34      1.00 o 
   1   8   6        0.47        0.21      0.83 o 
  -2   9   6       35.24       33.24      0.92 o 
  -1   9   6        3.14        2.39      0.68 o 
   0   9   6        4.60        6.04      0.93 o 
   0 -10   7        4.03        2.70      1.44 o 
   1 -10   7        3.17        3.73      1.60 o 
  -2  -9   7       12.46       12.91      1.68 o 
  -1  -9   7        1.88        2.10      0.84 o 
   0  -9   7       53.11       54.59      1.17 o 
   1  -9   7       57.72       62.77      1.28 o 
   2  -9   7        1.79        3.11      0.96 o 
  -2  -8   7        8.16        8.46      0.88 o 
  -1  -8   7        0.09        0.40      0.61 o 
   0  -8   7       26.27       23.63      0.71 o 
   1  -8   7        0.90        1.19      0.47 o 
   2  -8   7       18.57       15.84      0.58 o 
   3  -8   7       30.97       33.42      1.23 o 
  -3  -7   7       11.79       12.82      1.06 o 
  -2  -7   7        3.43        1.77      0.77 o 
  -1  -7   7        1.27        1.65      0.58 o 
   0  -7   7       12.55       13.75      0.50 o 
   1  -7   7       94.72       96.87      1.66 o 
   2  -7   7       15.29       16.06      0.55 o 
   3  -7   7        0.62        0.97      0.83 o 
  -3  -6   7       15.45       21.18      1.53 o 
  -2  -6   7       10.73       11.56      0.85 o 
  -1  -6   7      103.06       99.49      1.00 o 
   0  -6   7       57.06       54.88      0.74 o 
   1  -6   7       66.27       65.49      1.17 o 
   2  -6   7       11.26       11.37      0.49 o 
   3  -6   7        4.28        3.79      0.75 o 
   4  -6   7        0.05       -0.50      0.88 o 
  -4  -5   7        4.40        6.19      0.93 o 
  -3  -5   7       14.22       12.90      0.77 o 
  -2  -5   7      156.00      144.04      2.40 o 
  -1  -5   7        0.35        0.07      0.49 o 
   0  -5   7      169.84      179.37      1.62 o 
   1  -5   7       39.41       45.55      0.67 o 
   2  -5   7        2.77        3.16      0.45 o 
   3  -5   7       17.52       17.90      0.85 o 
   4  -5   7        2.91        1.87      0.82 o 
  -4  -4   7       19.71       24.57      1.03 o 
  -3  -4   7        2.09        2.24      0.64 o 
  -2  -4   7       32.63       30.89      0.57 o 
  -1  -4   7        0.25        0.52      0.52 o 
   0  -4   7       33.48       31.46      0.41 o 
   1  -4   7        2.10        2.11      0.37 o 
   2  -4   7       26.66       26.66      0.61 o 
   3  -4   7       27.20       26.84      0.89 o 
   4  -4   7        2.70        3.38      0.99 o 
  -4  -3   7        4.89        4.53      0.82 o 
  -3  -3   7        1.81        2.20      0.61 o 
  -2  -3   7       95.97       92.53      1.09 o 
  -1  -3   7      100.80      115.00      3.35 o 
   0  -3   7      124.34      125.55      1.11 o 
   1  -3   7       12.06       10.47      0.65 o 
   2  -3   7       61.01       61.70      0.98 o 
   3  -3   7       13.60       15.20      0.78 o 
   4  -3   7        1.82        1.38      0.95 o 
  -5  -2   7        0.04       -0.92      1.59 o 
  -4  -2   7        3.48        3.60      0.78 o 
  -3  -2   7       98.63      102.66      1.18 o 
  -2  -2   7        2.17        3.22      0.30 o 
  -1  -2   7       44.37       25.80      1.23 o 
   0  -2   7       76.32       86.82      0.68 o 
   1  -2   7      278.06      281.19      1.81 o 
   2  -2   7      180.29      178.35      1.69 o 
   3  -2   7        1.32        2.01      0.75 o 
   4  -2   7        5.53        4.99      0.98 o 
  -5  -1   7        2.15        2.32      1.23 o 
  -4  -1   7       21.09       20.19      0.84 o 
  -3  -1   7        0.32        0.20      0.53 o 
  -2  -1   7       18.74       18.37      0.33 o 
  -1  -1   7      131.90      124.65      0.93 o 
   0  -1   7       61.21       66.21      0.74 o 
   1  -1   7      508.94      510.82      6.84 o 
   2  -1   7       43.08       47.69      0.70 o 
   3  -1   7        7.40        8.23      0.61 o 
   4  -1   7       13.16       16.15      2.08 o 
  -5   0   7       49.47       49.34      1.80 o 
  -4   0   7       46.85       47.79      1.11 o 
  -3   0   7        0.03        0.07      0.49 o 
  -2   0   7      184.16      179.45      0.73 o 
  -1   0   7       74.88       74.42      0.43 o 
   0   0   7      247.15      248.06      1.37 o 
   1   0   7       70.90       70.93      0.86 o 
   2   0   7        1.11        1.55      0.37 o 
   3   0   7       23.24       22.70      1.94 o 
   4   0   7        0.26        2.26      1.05 o 
  -5   1   7        0.02       -0.56      0.69 o 
  -4   1   7        0.52        0.08      0.52 o 
  -3   1   7       20.45       18.77      0.45 o 
  -2   1   7      132.34      136.03      1.14 o 
  -1   1   7       91.99       95.67      0.55 o 
   0   1   7      240.65      262.17      2.73 o 
   1   1   7      281.14      293.74      1.91 o 
   2   1   7       23.41       23.53      1.27 o 
   3   1   7        5.02        6.12      1.06 o 
   4   1   7        2.24        3.51      0.99 o 
  -5   2   7       24.47       25.67      1.03 o 
  -4   2   7        0.25        0.27      0.51 o 
  -3   2   7       37.28       40.94      0.52 o 
  -2   2   7        1.89        1.74      0.22 o 
  -1   2   7        2.40        3.18      0.35 o 
   0   2   7      142.21      152.21      1.14 o 
   1   2   7       55.71       52.69      0.89 o 
   2   2   7       93.99       91.65      1.36 o 
   3   2   7       67.09       66.70      1.79 o 
   4   2   7        0.79        1.31      0.96 o 
  -5   3   7        0.41        0.67      1.10 o 
  -4   3   7        0.04       -0.17      0.65 o 
  -3   3   7        3.88        3.85      0.40 o 
  -2   3   7        0.16        0.39      0.34 o 
  -1   3   7       94.64       85.69      1.38 o 
   0   3   7        4.44        3.41      0.21 o 
   1   3   7      126.80      127.01      0.97 o 
   2   3   7      327.08      315.06      2.33 o 
   3   3   7       32.65       34.93      1.02 o 
   4   3   7       16.01       16.41      1.30 o 
  -5   4   7        3.21        3.46      1.16 o 
  -4   4   7       22.70       25.34      0.91 o 
  -3   4   7        0.39        0.74      0.60 o 
  -2   4   7        4.40        3.51      0.31 o 
  -1   4   7       10.38        9.16      0.27 o 
   0   4   7       55.73       49.59      0.61 o 
   1   4   7      112.09      113.16      1.73 o 
   2   4   7      200.83      189.39      2.17 o 
   3   4   7        0.48        0.61      0.76 o 
  -4   5   7        0.27        0.08      0.71 o 
  -3   5   7       33.65       33.24      0.83 o 
  -2   5   7       80.84       85.79      1.98 o 
  -1   5   7        5.74        5.87      0.40 o 
   0   5   7      357.58      350.95      4.82 o 
   1   5   7      285.18      280.90      5.09 o 
   2   5   7        2.10        2.61      0.69 o 
   3   5   7        0.72        0.65      0.80 o 
  -4   6   7        2.97        3.52      0.78 o 
  -3   6   7       11.86       10.51      0.76 o 
  -2   6   7        2.62        2.56      0.66 o 
  -1   6   7       92.00       97.87      1.99 o 
   0   6   7       12.31       12.80      0.65 o 
   1   6   7        0.07        0.17      0.43 o 
   2   6   7        1.73        1.95      0.72 o 
  -4   7   7        0.84       -0.13      0.90 o 
  -3   7   7        2.81        2.69      0.76 o 
  -2   7   7      107.77      107.27      2.66 o 
  -1   7   7       29.29       28.94      0.84 o 
   0   7   7       16.34       17.69      0.89 o 
   1   7   7        0.02        0.33      0.64 o 
   2   7   7        6.38        6.29      2.12 o 
  -3   8   7        2.16        2.05      0.81 o 
  -2   8   7        0.00       -0.67      0.76 o 
  -1   8   7       12.25       11.79      0.69 o 
   0   8   7       14.11       17.28      0.97 o 
   1   8   7       10.68       12.90      0.97 o 
  -2   9   7        0.01       -0.70      1.63 o 
  -1   9   7        8.20       10.47      0.86 o 
   0   9   7        5.56        4.30      1.60 o 
  -1  -9   8        0.04       -0.01      0.83 o 
   0  -9   8        0.00       -0.42      0.80 o 
   1  -9   8        0.00        0.31      0.71 o 
   2  -9   8       23.57       26.83      1.59 o 
  -2  -8   8       41.26       47.25      1.20 o 
  -1  -8   8        1.43        2.64      0.65 o 
   0  -8   8       18.02       17.88      0.87 o 
   1  -8   8       20.92       20.99      0.68 o 
   2  -8   8        0.91        1.32      0.60 o 
   3  -8   8        0.68        3.48      1.91 o 
  -3  -7   8        3.45        5.96      0.82 o 
  -2  -7   8        6.60        6.04      0.82 o 
  -1  -7   8        8.20        7.97      0.66 o 
   0  -7   8       34.77       33.73      0.69 o 
   1  -7   8        7.46        7.85      0.49 o 
   2  -7   8       39.58       41.52      1.04 o 
   3  -7   8        5.61        7.80      1.93 o 
  -3  -6   8        9.09       11.54      0.99 o 
  -2  -6   8        6.60        6.95      0.79 o 
  -1  -6   8      129.17      122.65      1.84 o 
   0  -6   8        5.59        5.95      0.47 o 
   1  -6   8       15.22       13.99      0.57 o 
   2  -6   8        1.02        1.35      0.47 o 
   3  -6   8        0.00        0.52      0.74 o 
  -4  -5   8        3.58        6.50      1.47 o 
  -3  -5   8        0.03        0.77      0.67 o 
  -2  -5   8        0.20        0.34      0.70 o 
  -1  -5   8       12.95       12.52      0.59 o 
   0  -5   8       84.04       87.34      0.86 o 
   1  -5   8        0.03        0.17      0.37 o 
   2  -5   8        6.97        6.59      0.58 o 
   3  -5   8        1.48        2.16      0.74 o 
   4  -5   8        0.84        1.23      0.99 o 
  -4  -4   8        0.05        0.09      1.01 o 
  -3  -4   8        2.58        1.30      0.66 o 
  -2  -4   8       13.34       15.55      0.52 o 
  -1  -4   8       36.37       38.75      0.80 o 
   0  -4   8       23.62       20.05      0.31 o 
   1  -4   8       73.89       73.54      0.67 o 
   2  -4   8       33.97       32.84      0.99 o 
   3  -4   8        8.06        8.42      0.79 o 
   4  -4   8        8.61        8.82      1.08 o 
  -4  -3   8        3.91        2.91      0.79 o 
  -3  -3   8        1.12        1.16      0.61 o 
  -2  -3   8       83.37       79.77      0.90 o 
  -1  -3   8        1.51        1.44      0.30 o 
   0  -3   8       41.81       43.87      0.54 o 
   1  -3   8       54.07       54.39      0.55 o 
   2  -3   8      190.33      185.68      1.53 o 
   3  -3   8       78.85       80.09      2.85 o 
   4  -3   8        3.23        4.38      1.01 o 
  -5  -2   8        0.01        0.45      1.47 o 
  -4  -2   8      118.13      116.21      1.42 o 
  -3  -2   8      130.05      117.20      1.29 o 
  -2  -2   8       30.27       29.44      1.52 o 
  -1  -2   8       34.75       34.79      0.35 o 
   0  -2   8        3.86        2.99      0.44 o 
   1  -2   8       57.99       58.73      0.52 o 
   2  -2   8        7.28        7.19      0.68 o 
   3  -2   8        0.21        0.48      0.65 o 
   4  -2   8        4.56        3.37      1.01 o 
  -5  -1   8        7.60        7.98      1.15 o 
  -4  -1   8       17.80       17.11      0.85 o 
  -3  -1   8       25.14       24.40      0.67 o 
  -2  -1   8       45.68       43.61      0.37 o 
  -1  -1   8        0.38        0.17      0.24 o 
   0  -1   8      232.38      228.79      3.52 o 
   1  -1   8       58.01       58.98      0.94 o 
   2  -1   8      118.73      123.05      1.07 o 
   3  -1   8        8.68        9.22      0.95 o 
   4  -1   8        7.99        7.63      1.06 o 
  -5   0   8        8.96        8.09      1.11 o 
  -4   0   8       51.17       46.41      1.00 o 
  -3   0   8        1.22        1.62      0.66 o 
  -2   0   8       91.51       94.36      0.71 o 
  -1   0   8       21.27       24.19      0.29 o 
   0   0   8       96.73       91.16      1.44 o 
   1   0   8      168.47      172.52      1.34 o 
   2   0   8        6.64        7.59      0.64 o 
   3   0   8       19.29       22.55      1.11 o 
   4   0   8       81.42       83.74      3.50 o 
  -5   1   8       39.98       41.72      1.61 o 
  -4   1   8        5.91        6.25      0.55 o 
  -3   1   8        3.03        2.71      0.45 o 
  -2   1   8        0.10        0.41      0.31 o 
  -1   1   8       10.91       15.36      0.30 o 
   0   1   8      208.47      198.51      1.14 o 
   1   1   8       12.07       13.90      0.37 o 
   2   1   8      128.19      124.18      3.68 o 
   3   1   8      196.56      194.09      2.11 o 
   4   1   8        0.81        1.92      0.95 o 
  -5   2   8        5.05        5.02      1.28 o 
  -4   2   8        1.16        0.57      0.64 o 
  -3   2   8       42.91       45.34      0.68 o 
  -2   2   8        3.91        3.21      0.35 o 
  -1   2   8       77.86       80.07      1.34 o 
   0   2   8       28.72       27.68      0.77 o 
   1   2   8       36.77       31.40      0.56 o 
   2   2   8       41.32       44.57      1.16 o 
   3   2   8       22.68       22.06      1.10 o 
   4   2   8        5.46        5.31      1.50 o 
  -5   3   8        8.50        8.18      1.99 o 
  -4   3   8        0.04        0.00      0.67 o 
  -3   3   8        6.82        6.47      0.60 o 
  -2   3   8       34.00       34.98      0.66 o 
  -1   3   8       72.40       74.63      1.12 o 
   0   3   8        6.70        5.63      0.51 o 
   1   3   8      305.22      300.17      2.38 o 
   2   3   8      223.87      223.04      2.08 o 
   3   3   8       27.44       26.58      1.09 o 
  -5   4   8       37.01       37.38      2.06 o 
  -4   4   8      170.59      172.88      2.49 o 
  -3   4   8       14.78       16.53      0.72 o 
  -2   4   8       13.20       12.45      0.64 o 
  -1   4   8       15.56       17.38      0.38 o 
   0   4   8      146.82      147.08      2.02 o 
   1   4   8        1.89        1.87      0.62 o 
   2   4   8       10.76       10.44      0.75 o 
   3   4   8       13.17       12.96      0.90 o 
  -4   5   8        6.72        7.52      0.80 o 
  -3   5   8        0.00        0.11      0.64 o 
  -2   5   8       20.45       20.26      0.74 o 
  -1   5   8       78.02       71.24      0.94 o 
   0   5   8      125.30      124.80      2.93 o 
   1   5   8       36.48       40.81      0.65 o 
   2   5   8        3.16        3.92      0.69 o 
   3   5   8       12.55       10.62      0.89 o 
  -4   6   8        3.11        3.34      0.80 o 
  -3   6   8       22.64       22.41      0.85 o 
  -2   6   8       12.04       11.30      0.72 o 
  -1   6   8       36.66       39.89      0.84 o 
   0   6   8        2.21        1.56      0.75 o 
   1   6   8       11.29       13.14      0.69 o 
   2   6   8        4.80        6.99      0.96 o 
  -3   7   8        9.10       10.13      0.84 o 
  -2   7   8        1.28        2.33      0.74 o 
  -1   7   8       16.28       15.85      0.78 o 
   0   7   8       51.91       54.42      1.65 o 
   1   7   8        0.02        0.48      0.86 o 
  -3   8   8        6.00        4.60      1.61 o 
  -2   8   8        9.29        7.89      0.85 o 
  -1   8   8       27.73       28.74      0.81 o 
   0   8   8        7.10        7.02      0.77 o 
   1   8   8       21.21       22.72      1.35 o 
  -1  -9   9        1.69        3.19      1.11 o 
   0  -9   9        0.33       -0.17      0.78 o 
   1  -9   9       14.80       16.36      1.19 o 
  -2  -8   9        5.69        5.89      0.89 o 
  -1  -8   9       11.40       11.23      0.72 o 
   0  -8   9       26.82       27.47      0.97 o 
   1  -8   9        1.44        1.68      0.69 o 
   2  -8   9        1.47        1.82      0.67 o 
  -3  -7   9        3.35        3.77      0.92 o 
  -2  -7   9        0.21        0.90      0.78 o 
  -1  -7   9        0.47        0.33      0.59 o 
   0  -7   9       28.01       28.25      0.92 o 
   1  -7   9        4.29        5.46      0.68 o 
   2  -7   9        1.28        2.28      0.61 o 
   3  -7   9        0.43        0.60      0.73 o 
  -3  -6   9        0.17        0.29      0.72 o 
  -2  -6   9        5.89        4.39      0.77 o 
  -1  -6   9        4.26        3.69      0.60 o 
   0  -6   9       44.09       45.26      1.17 o 
   1  -6   9        4.84        5.55      0.57 o 
   2  -6   9        4.09        3.61      0.62 o 
   3  -6   9        1.81        2.14      0.80 o 
  -4  -5   9        1.57        2.34      1.12 o 
  -3  -5   9        6.96        6.07      0.73 o 
  -2  -5   9        2.07        2.59      0.73 o 
  -1  -5   9       58.45       58.14      2.16 o 
   0  -5   9        0.24        0.27      0.34 o 
   1  -5   9        1.85        2.14      0.40 o 
   2  -5   9       69.16       70.02      0.89 o 
   3  -5   9       43.04       44.07      1.77 o 
   4  -5   9       22.43       21.68      1.70 o 
  -4  -4   9        8.67        7.42      0.79 o 
  -3  -4   9       44.80       41.20      1.00 o 
  -2  -4   9      108.71       93.22      2.52 o 
  -1  -4   9        0.26        0.38      0.63 o 
   0  -4   9        9.71        8.12      0.62 o 
   1  -4   9       44.18       45.31      1.15 o 
   2  -4   9       23.10       23.81      0.65 o 
   3  -4   9       27.89       28.86      1.67 o 
   4  -4   9        5.65        6.33      1.08 o 
  -4  -3   9        0.13        0.30      0.67 o 
  -3  -3   9      175.46      157.16      2.32 o 
  -2  -3   9       78.59       65.42      2.10 o 
  -1  -3   9        0.19        0.07      0.14 o 
   0  -3   9        0.36        0.38      0.46 o 
   1  -3   9       85.67       80.39      1.51 o 
   2  -3   9        2.04        2.01      0.55 o 
   3  -3   9       23.16       23.98      0.84 o 
   4  -3   9        8.80        8.44      1.09 o 
  -4  -2   9        0.08        0.65      0.64 o 
  -3  -2   9       75.41       64.63      0.94 o 
  -2  -2   9       33.93       32.51      1.40 o 
  -1  -2   9      158.65      151.64      2.30 o 
   0  -2   9       10.06        8.57      0.54 o 
   1  -2   9       17.37       15.14      0.40 o 
   2  -2   9       55.52       56.08      1.47 o 
   3  -2   9       13.63       13.14      1.05 o 
   4  -2   9        5.82        4.87      1.07 o 
  -5  -1   9        0.32        0.47      1.31 o 
  -4  -1   9       62.76       60.15      0.97 o 
  -3  -1   9       12.08        9.78      0.61 o 
  -2  -1   9       29.93       27.44      0.59 o 
  -1  -1   9        3.71        4.52      0.31 o 
   0  -1   9        7.81        7.73      0.53 o 
   1  -1   9        1.16        0.84      0.37 o 
   2  -1   9       21.22       22.67      0.68 o 
   3  -1   9       36.62       36.65      1.25 o 
   4  -1   9       70.02       73.14      1.71 o 
  -5   0   9        0.02        0.41      1.75 o 
  -4   0   9        0.18        0.80      0.67 o 
  -3   0   9        0.54        0.37      0.63 o 
  -2   0   9       82.86       80.14      0.87 o 
  -1   0   9       27.68       27.24      0.42 o 
   0   0   9       18.77       14.73      0.57 o 
   1   0   9      131.23      129.38      0.97 o 
   2   0   9        4.92        4.44      0.59 o 
   3   0   9        3.43        2.84      0.95 o 
   4   0   9        0.01        0.24      1.08 o 
  -5   1   9        1.16        1.46      1.29 o 
  -4   1   9        0.59        0.10      0.82 o 
  -3   1   9        9.37        9.73      0.49 o 
  -2   1   9       35.07       33.59      0.40 o 
  -1   1   9       14.53       14.40      0.30 o 
   0   1   9        0.01        0.29      0.47 o 
   1   1   9        6.22        5.19      0.36 o 
   2   1   9      257.74      262.26      1.65 o 
   3   1   9      115.71      117.62      1.83 o 
  -5   2   9        0.21        0.44      1.20 o 
  -4   2   9      127.77      124.90      2.30 o 
  -3   2   9      258.06      254.28      1.95 o 
  -2   2   9       44.92       44.35      0.69 o 
  -1   2   9       82.13       73.06      1.58 o 
   0   2   9       12.73       16.94      0.81 o 
   1   2   9       13.08       12.93      0.71 o 
   2   2   9        0.39        0.43      0.84 o 
   3   2   9       18.12       18.08      1.51 o 
  -4   3   9       50.02       50.56      1.00 o 
  -3   3   9      156.34      157.27      1.65 o 
  -2   3   9        8.01        7.76      0.45 o 
  -1   3   9        1.25        1.01      0.33 o 
   0   3   9       57.48       56.57      0.86 o 
   1   3   9      337.98      323.67      1.55 o 
   2   3   9        4.09        4.43      0.92 o 
   3   3   9        2.52        1.79      1.31 o 
  -4   4   9       40.88       44.81      1.20 o 
  -3   4   9       49.38       49.11      0.92 o 
  -2   4   9       42.82       44.03      0.98 o 
  -1   4   9       93.50       91.31      1.39 o 
   0   4   9       61.96       60.59      1.15 o 
   1   4   9       16.40       15.55      0.72 o 
   2   4   9        0.39        0.63      0.73 o 
   3   4   9        8.43       10.42      0.90 o 
  -4   5   9       53.11       52.73      1.28 o 
  -3   5   9       42.42       44.17      0.94 o 
  -2   5   9       60.09       60.27      1.18 o 
  -1   5   9        0.03        0.08      0.61 o 
   0   5   9        5.00        3.68      0.50 o 
   1   5   9       29.37       29.59      0.90 o 
   2   5   9        7.47       10.03      0.91 o 
  -4   6   9       31.37       31.37      2.79 o 
  -3   6   9       15.99       16.95      0.85 o 
  -2   6   9        0.04        0.24      0.67 o 
  -1   6   9        1.50        1.74      0.64 o 
   0   6   9        9.12       10.12      0.72 o 
   1   6   9       31.95       31.86      1.32 o 
   2   6   9        8.15        8.61      3.00 o 
  -3   7   9        0.50        0.75      0.79 o 
  -2   7   9        5.42        6.10      0.77 o 
  -1   7   9        8.97        8.62      0.75 o 
   0   7   9        3.78        3.69      0.73 o 
   1   7   9        3.19        2.87      1.12 o 
  -2   8   9        0.27        0.01      0.80 o 
  -1   8   9        2.70        3.33      0.78 o 
   0   8   9        4.51        5.25      0.92 o 
   0  -9  10        1.69        1.62      0.84 o 
   1  -9  10       19.98       23.28      1.00 o 
  -2  -8  10        0.27        0.33      1.38 o 
  -1  -8  10        0.45       -0.40      0.84 o 
   0  -8  10        9.89       11.25      0.87 o 
   1  -8  10        0.44        0.73      0.77 o 
   2  -8  10        1.81        3.06      0.88 o 
  -2  -7  10        0.85        1.47      0.84 o 
  -1  -7  10       15.39       14.97      0.73 o 
   0  -7  10        4.06        4.71      0.75 o 
   1  -7  10        3.55        3.38      0.75 o 
   2  -7  10        0.37        1.64      0.95 o 
   3  -7  10       19.05       20.57      1.40 o 
  -3  -6  10        4.33        4.37      0.79 o 
  -2  -6  10        2.30        2.97      0.79 o 
  -1  -6  10       51.97       45.49      0.86 o 
   0  -6  10       12.96       13.12      1.11 o 
   1  -6  10       16.71       17.87      0.76 o 
   2  -6  10        2.42        3.11      0.61 o 
   3  -6  10        0.09        0.58      0.81 o 
  -3  -5  10        5.38        5.22      0.73 o 
  -2  -5  10      168.32      158.27      2.87 o 
  -1  -5  10       67.33       60.32      1.05 o 
   0  -5  10        0.19        0.04      0.50 o 
   1  -5  10        6.18        5.81      0.57 o 
   2  -5  10        0.00        0.41      0.55 o 
   3  -5  10        7.47        7.15      0.83 o 
  -4  -4  10        0.34        0.40      0.77 o 
  -3  -4  10        4.48        3.02      0.68 o 
  -2  -4  10        0.01       -0.02      0.68 o 
  -1  -4  10       63.47       62.14      1.15 o 
   0  -4  10       28.84       31.21      1.00 o 
   1  -4  10       14.41       15.73      0.69 o 
   2  -4  10        6.90        7.01      0.62 o 
   3  -4  10        0.33        1.59      0.77 o 
  -4  -3  10        2.40        0.84      0.73 o 
  -3  -3  10        7.03        3.93      0.64 o 
  -2  -3  10       89.49       75.96      0.94 o 
  -1  -3  10        5.36        5.52      0.41 o 
   0  -3  10       27.29       25.72      0.67 o 
   1  -3  10        0.00       -0.26      0.58 o 
   2  -3  10       17.45       17.19      0.70 o 
   3  -3  10       22.91       23.75      1.15 o 
   4  -3  10       15.09       15.31      1.71 o 
  -4  -2  10        8.00        8.98      0.73 o 
  -3  -2  10       35.29       34.28      1.07 o 
  -2  -2  10        4.79        4.00      0.30 o 
  -1  -2  10       20.64       20.59      0.41 o 
   0  -2  10       54.60       53.49      1.56 o 
   1  -2  10       20.41       18.49      0.71 o 
   2  -2  10       26.11       24.67      0.73 o 
   3  -2  10        0.30       -0.12      0.93 o 
  -4  -1  10        3.59        5.33      0.64 o 
  -3  -1  10       23.85       22.44      0.83 o 
  -2  -1  10        5.52        7.36      0.35 o 
  -1  -1  10      181.47      175.97      0.84 o 
   0  -1  10        1.34        1.83      0.54 o 
   1  -1  10        0.03       -0.30      0.59 o 
   2  -1  10       38.24       37.21      0.81 o 
   3  -1  10      124.82      131.08      1.90 o 
  -4   0  10        0.18        0.48      0.57 o 
  -3   0  10      113.69      106.04      1.00 o 
  -2   0  10      163.97      149.74      1.38 o 
  -1   0  10      194.55      180.08      1.56 o 
   0   0  10       76.90       69.55      0.62 o 
   1   0  10       14.16       13.04      0.41 o 
   2   0  10        0.01       -0.28      0.60 o 
   3   0  10        6.31        7.50      1.70 o 
  -4   1  10        7.62        6.84      0.88 o 
  -3   1  10      277.91      270.91      2.52 o 
  -2   1  10      546.54      528.49      3.45 o 
  -1   1  10       41.32       41.94      0.59 o 
   0   1  10       60.58       56.67      1.09 o 
   1   1  10       40.07       41.22      1.57 o 
   2   1  10      149.79      144.32      1.87 o 
   3   1  10        5.64        5.11      1.08 o 
  -4   2  10        7.69        8.13      0.93 o 
  -3   2  10       54.51       54.92      1.01 o 
  -2   2  10       46.34       43.80      0.82 o 
  -1   2  10       11.82       13.15      0.46 o 
   0   2  10       72.79       71.16      1.24 o 
   1   2  10       40.33       36.46      1.21 o 
   2   2  10        5.83        5.43      0.95 o 
   3   2  10        1.11        0.79      0.99 o 
  -4   3  10      106.60      107.50      1.79 o 
  -3   3  10      137.05      141.71      1.94 o 
  -2   3  10        3.72        3.32      0.43 o 
  -1   3  10      170.64      165.26      2.00 o 
   0   3  10       15.80       18.27      0.60 o 
   1   3  10        0.05       -0.10      1.29 o 
   2   3  10        1.14        1.33      0.92 o 
   3   3  10        0.39       -0.16      1.02 o 
  -4   4  10        3.58        2.43      0.77 o 
  -3   4  10        8.99       10.20      0.71 o 
  -2   4  10       95.36       93.72      1.21 o 
  -1   4  10       10.80        8.89      0.39 o 
   0   4  10        1.24        2.14      0.54 o 
   1   4  10        4.01        5.87      0.87 o 
   2   4  10       57.83       59.08      1.41 o 
  -4   5  10        0.84        0.69      0.93 o 
  -3   5  10       22.00       21.79      0.85 o 
  -2   5  10        3.36        3.38      0.66 o 
  -1   5  10        0.01        0.03      0.61 o 
   0   5  10        5.23        4.72      0.53 o 
   1   5  10        3.20        3.65      0.74 o 
   2   5  10        0.01        0.23      0.96 o 
  -3   6  10       40.32       39.58      1.29 o 
  -2   6  10        3.07        2.04      0.71 o 
  -1   6  10        7.92        9.31      0.71 o 
   0   6  10        8.97        9.58      0.73 o 
   1   6  10        0.06        0.82      1.68 o 
  -3   7  10       27.66       29.27      1.24 o 
  -2   7  10       38.57       41.27      1.68 o 
  -1   7  10        5.28        5.72      0.77 o 
   0   7  10        0.97        1.10      0.73 o 
  -1   8  10       23.68       27.22      1.41 o 
  -1  -8  11        1.20        1.21      1.04 o 
   0  -8  11        1.65        0.91      0.82 o 
   1  -8  11        7.36        8.81      0.87 o 
  -2  -7  11        8.59        7.50      0.90 o 
  -1  -7  11       35.61       31.91      0.98 o 
   0  -7  11       62.51       65.68      1.22 o 
   1  -7  11        1.69        2.28      0.90 o 
   2  -7  11        0.02        0.24      0.98 o 
  -3  -6  11        1.90        3.94      0.81 o 
  -2  -6  11        4.08        3.84      0.81 o 
  -1  -6  11       41.28       43.23      1.01 o 
   0  -6  11       20.01       22.81      1.06 o 
   1  -6  11        3.52        3.84      0.67 o 
   2  -6  11        1.30        1.20      0.92 o 
   3  -6  11        0.77        0.52      1.01 o 
  -3  -5  11        2.26        2.33      0.74 o 
  -2  -5  11        2.59        1.17      0.73 o 
  -1  -5  11       62.20       57.08      1.34 o 
   0  -5  11        4.56        3.78      0.83 o 
   1  -5  11        3.95        3.89      0.57 o 
   2  -5  11        2.30        2.18      0.88 o 
   3  -5  11        0.75        0.87      0.96 o 
  -4  -4  11        0.00       -0.36      1.08 o 
  -3  -4  11       14.66       18.25      1.05 o 
  -2  -4  11       14.75       12.28      0.69 o 
  -1  -4  11        2.20        1.94      0.85 o 
   0  -4  11        3.17        2.82      0.56 o 
   1  -4  11      102.19      103.46      2.96 o 
   2  -4  11        7.04        7.11      0.94 o 
   3  -4  11        2.45        2.96      1.01 o 
  -4  -3  11        4.08        2.87      0.74 o 
  -3  -3  11        0.00        0.11      0.63 o 
  -2  -3  11        3.22        2.94      0.61 o 
  -1  -3  11       57.46       55.64      0.76 o 
   0  -3  11      162.11      160.10      2.63 o 
   1  -3  11        0.05       -0.05      0.61 o 
   2  -3  11        0.61        1.23      0.91 o 
   3  -3  11       30.65       31.78      1.28 o 
  -4  -2  11       11.76       13.02      0.78 o 
  -3  -2  11        1.28        1.30      0.60 o 
  -2  -2  11        2.19        1.93      0.56 o 
  -1  -2  11      149.66      138.60      0.84 o 
   0  -2  11       89.54       87.44      0.91 o 
   1  -2  11        9.73       10.30      0.70 o 
   2  -2  11       15.45       14.61      0.70 o 
   3  -2  11        5.92        5.98      1.07 o 
  -4  -1  11        2.98        1.49      0.66 o 
  -3  -1  11       11.93       12.28      0.63 o 
  -2  -1  11      576.30      532.09      3.33 o 
  -1  -1  11      487.35      455.21      4.10 o 
   0  -1  11       11.12       11.15      0.67 o 
   1  -1  11      119.39      117.27      2.32 o 
   2  -1  11        0.60        1.15      0.60 o 
   3  -1  11       32.79       36.07      1.35 o 
  -4   0  11        4.71        6.39      0.84 o 
  -3   0  11        1.45        1.85      0.54 o 
  -2   0  11        3.53        3.37      0.66 o 
  -1   0  11        6.37        5.78      0.32 o 
   0   0  11       68.36       64.65      1.21 o 
   1   0  11       20.11       20.38      0.78 o 
   2   0  11       19.57       17.73      0.76 o 
   3   0  11       15.75       14.51      1.14 o 
  -4   1  11        0.65        0.00      0.67 o 
  -3   1  11      126.40      126.03      1.38 o 
  -2   1  11      286.00      292.85      2.99 o 
  -1   1  11       29.14       27.80      0.42 o 
   0   1  11      240.12      238.40      1.77 o 
   1   1  11        4.93        4.96      0.69 o 
   2   1  11        1.66        1.90      1.00 o 
   3   1  11        0.92        1.12      1.01 o 
  -4   2  11        4.21        4.02      0.90 o 
  -3   2  11       14.43       13.12      0.53 o 
  -2   2  11        1.13        1.19      0.39 o 
  -1   2  11       96.99       86.13      1.46 o 
   0   2  11       34.05       26.88      0.97 o 
   1   2  11       42.88       44.12      1.15 o 
   2   2  11        2.44        3.23      0.97 o 
   3   2  11       11.52       10.56      1.21 o 
  -4   3  11        2.02        3.06      1.15 o 
  -3   3  11        0.39        0.31      0.55 o 
  -2   3  11       44.22       43.31      0.65 o 
  -1   3  11       52.14       48.82      0.81 o 
   0   3  11       22.11       20.69      0.64 o 
   1   3  11        3.40        1.96      1.03 o 
   2   3  11        1.38        1.85      0.95 o 
  -4   4  11        2.62        3.46      0.79 o 
  -3   4  11        0.16        0.87      0.67 o 
  -2   4  11        1.42        0.86      0.64 o 
  -1   4  11        0.14        0.00      0.47 o 
   0   4  11       22.06       19.04      0.64 o 
   1   4  11        6.47        6.31      0.91 o 
   2   4  11        0.67        0.41      0.95 o 
  -4   5  11       21.71       22.80      1.07 o 
  -3   5  11        7.24        5.89      0.76 o 
  -2   5  11       97.49       86.62      1.43 o 
  -1   5  11       43.98       39.88      1.14 o 
   0   5  11        5.84        4.37      0.74 o 
   1   5  11        0.81        1.10      0.77 o 
   2   5  11        0.01       -0.78      1.35 o 
  -3   6  11        6.52        6.36      0.83 o 
  -2   6  11        9.00        8.90      0.77 o 
  -1   6  11        6.10        7.08      0.72 o 
   0   6  11        4.95        5.58      1.21 o 
   1   6  11        2.73        2.19      1.18 o 
  -2   7  11        0.36        0.85      0.80 o 
  -1   7  11        3.88        4.19      0.77 o 
  -1  -8  12        0.31       -0.12      1.44 o 
   0  -8  12       17.91       18.67      1.00 o 
   1  -8  12       16.54       18.76      1.01 o 
  -2  -7  12        5.62        6.47      0.93 o 
  -1  -7  12        2.75        1.29      1.01 o 
   0  -7  12        3.23        3.40      0.82 o 
   1  -7  12        0.00       -0.22      0.93 o 
   2  -7  12        0.12        1.40      1.29 o 
  -3  -6  12        0.00        1.00      1.50 o 
  -2  -6  12       11.48       12.08      0.96 o 
  -1  -6  12        2.92        2.60      0.94 o 
   0  -6  12       24.43       25.00      1.11 o 
   1  -6  12       14.27       12.66      1.00 o 
   2  -6  12       39.85       39.47      1.31 o 
  -3  -5  12        1.33        1.17      0.75 o 
  -2  -5  12        5.57        5.95      0.82 o 
  -1  -5  12        0.17        0.65      0.84 o 
   0  -5  12       71.09       68.32      1.39 o 
   1  -5  12       51.53       53.15      0.88 o 
   2  -5  12       20.92       21.29      1.13 o 
   3  -5  12        0.05        0.16      1.00 o 
  -3  -4  12        2.45        3.05      0.70 o 
  -2  -4  12        0.24        0.60      0.64 o 
  -1  -4  12        8.43        9.11      0.92 o 
   0  -4  12       36.47       37.42      0.83 o 
   1  -4  12        2.87        2.99      0.68 o 
   2  -4  12        8.11        7.85      1.00 o 
   3  -4  12        8.29        7.14      1.08 o 
  -4  -3  12        0.34        0.03      0.75 o 
  -3  -3  12        2.85        3.57      0.67 o 
  -2  -3  12        5.92        6.03      0.62 o 
  -1  -3  12      300.82      283.93      2.33 o 
   0  -3  12      360.18      348.69      2.57 o 
   1  -3  12       87.50       90.64      1.17 o 
   2  -3  12       76.81       76.63      3.32 o 
   3  -3  12        0.69        1.00      0.99 o 
  -4  -2  12       15.57       14.72      0.80 o 
  -3  -2  12        1.22        0.66      0.62 o 
  -2  -2  12        6.11        6.24      0.61 o 
  -1  -2  12       59.89       53.78      0.75 o 
   0  -2  12       27.48       25.83      0.70 o 
   1  -2  12       49.10       48.92      0.97 o 
   2  -2  12        0.02        0.66      0.91 o 
   3  -2  12        0.23        0.28      1.03 o 
  -4  -1  12        2.74        3.33      0.87 o 
  -3  -1  12       27.12       26.80      0.73 o 
  -2  -1  12      136.70      140.54      1.09 o 
  -1  -1  12      240.86      231.39      1.83 o 
   0  -1  12        9.57        8.87      0.50 o 
   1  -1  12       14.26       14.26      0.77 o 
   2  -1  12        0.70        0.85      0.88 o 
   3  -1  12        3.54        4.00      1.09 o 
  -4   0  12        5.12        4.75      0.83 o 
  -3   0  12        0.52        0.54      0.69 o 
  -2   0  12        4.65        4.07      0.53 o 
  -1   0  12       49.67       51.94      0.96 o 
   0   0  12        1.16        1.02      0.65 o 
   1   0  12      123.63      124.13      2.06 o 
   2   0  12       24.67       24.92      1.16 o 
   3   0  12        1.82        3.06      1.07 o 
  -4   1  12        0.22        0.13      0.70 o 
  -3   1  12        3.86        5.08      0.64 o 
  -2   1  12       13.38       13.14      0.53 o 
  -1   1  12       24.38       23.69      0.48 o 
   0   1  12      138.80      127.65      2.73 o 
   1   1  12       21.40       18.26      1.01 o 
   2   1  12       10.13       10.95      1.04 o 
  -4   2  12        9.24       11.26      0.99 o 
  -3   2  12       11.16       10.93      0.69 o 
  -2   2  12        0.01        0.20      0.39 o 
  -1   2  12       20.51       20.14      0.51 o 
   0   2  12        5.21        6.64      0.66 o 
   1   2  12        0.85        1.27      0.88 o 
   2   2  12       19.85       19.24      1.17 o 
  -4   3  12        3.17        3.49      1.16 o 
  -3   3  12        7.73        7.83      0.68 o 
  -2   3  12        0.23        0.98      0.66 o 
  -1   3  12       86.13       68.95      1.27 o 
   0   3  12       33.51       30.63      0.80 o 
   1   3  12        0.56        0.47      0.90 o 
   2   3  12       11.72       11.08      1.12 o 
  -4   4  12        1.20        1.35      1.09 o 
  -3   4  12       33.40       34.54      0.88 o 
  -2   4  12       27.41       28.26      0.83 o 
  -1   4  12       33.92       31.26      0.75 o 
   0   4  12        8.55        7.90      0.72 o 
   1   4  12        2.92        1.67      0.92 o 
   2   4  12       14.16       12.65      1.54 o 
  -3   5  12        7.96        9.02      0.81 o 
  -2   5  12        4.53        4.31      0.73 o 
  -1   5  12        1.05        1.18      0.73 o 
   0   5  12       13.40       15.43      1.14 o 
   1   5  12       72.40       72.51      1.59 o 
  -3   6  12        0.41       -0.10      0.91 o 
  -2   6  12        0.96        1.57      0.73 o 
  -1   6  12        0.01        0.35      0.71 o 
   0   6  12        0.02        0.86      1.10 o 
  -1  -7  13       17.78       19.74      1.23 o 
   0  -7  13        0.06        0.64      0.98 o 
   1  -7  13       18.02       18.98      1.18 o 
  -2  -6  13        0.07       -0.09      0.86 o 
  -1  -6  13        0.05       -0.10      0.94 o 
   0  -6  13       14.71       16.10      1.09 o 
   1  -6  13        0.31        0.66      0.92 o 
   2  -6  13        0.00        0.20      0.99 o 
  -3  -5  13        0.18        1.27      0.90 o 
  -2  -5  13        4.64        4.66      0.73 o 
  -1  -5  13        0.35        0.88      0.86 o 
   0  -5  13       67.82       67.73      1.46 o 
   1  -5  13      180.51      187.02      1.77 o 
   2  -5  13       39.45       40.17      1.34 o 
  -3  -4  13        1.01        1.32      0.70 o 
  -2  -4  13        0.07        0.64      0.66 o 
  -1  -4  13       11.21       11.19      0.95 o 
   0  -4  13       84.53       78.03      1.45 o 
   1  -4  13       35.81       33.72      0.94 o 
   2  -4  13        0.15        0.01      0.94 o 
  -3  -3  13       23.80       23.63      0.85 o 
  -2  -3  13        4.01        4.66      0.77 o 
  -1  -3  13       45.77       49.71      1.26 o 
   0  -3  13       47.88       51.82      0.96 o 
   1  -3  13        1.41        1.11      0.69 o 
   2  -3  13       17.67       17.37      1.12 o 
  -4  -2  13        0.01        0.28      0.86 o 
  -3  -2  13        0.57        0.92      0.64 o 
  -2  -2  13       34.08       31.66      0.95 o 
  -1  -2  13       13.10       12.65      0.57 o 
   0  -2  13       79.41       79.60      0.97 o 
   1  -2  13        4.52        4.79      0.71 o 
   2  -2  13       60.06       61.30      1.47 o 
   3  -2  13        2.30        2.01      1.57 o 
  -4  -1  13       12.20       12.26      0.99 o 
  -3  -1  13       10.63        9.92      0.84 o 
  -2  -1  13        0.43        0.81      0.69 o 
  -1  -1  13        0.15        0.01      0.49 o 
   0  -1  13        1.01        0.82      0.65 o 
   1  -1  13       55.16       49.51      1.48 o 
   2  -1  13       46.45       48.05      1.63 o 
  -4   0  13        0.62        1.45      0.82 o 
  -3   0  13       28.15       30.26      1.23 o 
  -2   0  13        3.27        2.42      0.53 o 
  -1   0  13       31.11       30.68      0.84 o 
   0   0  13       61.81       62.07      0.91 o 
   1   0  13       35.72       37.01      0.95 o 
   2   0  13        0.29        0.03      1.57 o 
  -4   1  13        5.49        6.66      0.99 o 
  -3   1  13        0.44        0.59      0.62 o 
  -2   1  13        2.36        2.18      0.44 o 
  -1   1  13       29.71       35.56      0.88 o 
   0   1  13       39.71       33.02      1.20 o 
   1   1  13       19.40       18.09      0.85 o 
   2   1  13        0.03       -0.08      0.99 o 
  -4   2  13        3.23        3.05      1.08 o 
  -3   2  13        9.93       10.57      0.86 o 
  -2   2  13       59.20       58.84      1.61 o 
  -1   2  13       35.46       32.57      0.83 o 
   0   2  13       25.22       19.30      0.84 o 
   1   2  13        3.00        2.87      0.74 o 
   2   2  13        1.24        0.98      1.05 o 
  -3   3  13        1.50        1.79      1.07 o 
  -2   3  13        0.90        1.27      0.78 o 
  -1   3  13        2.77        1.81      0.51 o 
   0   3  13        4.56        5.77      0.74 o 
   1   3  13       15.14       16.38      1.06 o 
   2   3  13       31.02       33.63      1.81 o 
  -3   4  13        0.00        0.04      0.86 o 
  -2   4  13        5.22        8.17      1.03 o 
  -1   4  13        0.01        0.33      0.76 o 
   0   4  13        2.84        2.29      0.74 o 
   1   4  13        2.24        1.40      1.11 o 
  -3   5  13        1.09        0.78      0.94 o 
  -2   5  13        0.30        1.02      1.06 o 
  -1   5  13        2.02        2.78      0.67 o 
   0   5  13       19.95       24.23      1.32 o 
  -2   6  13        0.12        0.12      0.77 o 
  -1   6  13        0.17        1.06      0.74 o 
   0  -7  14        1.49        2.67      1.03 o 
  -1  -6  14        4.70        5.43      1.05 o 
   0  -6  14        0.44        0.55      0.94 o 
   1  -6  14       48.54       49.32      1.97 o 
  -2  -5  14       15.02       13.38      0.97 o 
  -1  -5  14        0.20        0.28      0.91 o 
   0  -5  14        1.99        1.94      0.96 o 
   1  -5  14        4.17        5.84      0.96 o 
   2  -5  14        0.00       -0.16      1.00 o 
  -3  -4  14        0.97        1.06      0.76 o 
  -2  -4  14        3.02        3.64      0.79 o 
  -1  -4  14       33.48       35.63      1.25 o 
   0  -4  14       13.06       12.56      1.00 o 
   1  -4  14       24.28       25.91      0.79 o 
   2  -4  14        6.82        6.77      1.05 o 
  -3  -3  14       13.13       13.62      0.80 o 
  -2  -3  14       10.42       10.92      0.86 o 
  -1  -3  14       19.54       20.65      0.82 o 
   0  -3  14        0.93        1.23      0.62 o 
   1  -3  14       23.73       22.84      0.89 o 
   2  -3  14       10.70       10.97      1.11 o 
  -3  -2  14        1.72        1.88      0.83 o 
  -2  -2  14        5.20        6.31      0.80 o 
  -1  -2  14        8.62        8.46      0.72 o 
   0  -2  14       19.27       19.00      0.70 o 
   1  -2  14       28.77       29.06      0.93 o 
   2  -2  14       24.12       25.74      1.66 o 
  -3  -1  14        3.57        4.16      0.81 o 
  -2  -1  14       22.67       20.76      0.86 o 
  -1  -1  14        0.34        0.38      0.62 o 
   0  -1  14        2.66        3.57      0.60 o 
   1  -1  14        1.41        0.97      0.72 o 
   2  -1  14        2.25        1.87      1.02 o 
  -3   0  14        1.57        0.75      0.75 o 
  -2   0  14       14.52       14.31      0.85 o 
  -1   0  14        4.59        4.82      0.51 o 
   0   0  14        0.20        1.07      0.69 o 
   1   0  14       24.43       20.83      0.90 o 
   2   0  14        0.84        0.75      1.70 o 
  -3   1  14       19.11       20.93      0.80 o 
  -2   1  14        2.24        1.85      0.60 o 
  -1   1  14       40.63       37.97      0.82 o 
   0   1  14        5.29        6.84      0.76 o 
   1   1  14        0.33        0.76      0.74 o 
   2   1  14        8.99        9.48      1.14 o 
  -3   2  14        0.02        0.57      1.18 o 
  -2   2  14        0.37        0.40      0.52 o 
  -1   2  14        3.75        4.18      0.55 o 
   0   2  14        7.50        6.08      0.68 o 
   1   2  14       22.66       22.06      0.93 o 
  -3   3  14       23.26       26.06      1.42 o 
  -2   3  14        0.85        0.91      0.81 o 
  -1   3  14        8.46       11.13      0.83 o 
   0   3  14        8.28        8.51      0.82 o 
   1   3  14       30.10       40.10      1.33 o 
  -3   4  14       14.81       21.81      2.07 o 
  -2   4  14        0.19        0.87      1.00 o 
  -1   4  14        1.28        1.78      0.80 o 
   0   4  14        0.71       -0.32      1.04 o 
   1   4  14        1.37        2.20      1.42 o 
  -2   5  14        0.28        0.21      1.09 o 
  -1   5  14        2.75        3.76      1.31 o 
   0  -6  15        4.57        4.95      1.60 o 
  -2  -5  15        2.85        3.24      1.52 o 
  -1  -5  15        6.03        6.76      1.13 o 
   0  -5  15       33.90       30.49      1.48 o 
   1  -5  15        0.26        0.04      0.92 o 
  -2  -4  15        8.29       10.01      0.91 o 
  -1  -4  15        0.03        1.06      1.04 o 
   0  -4  15        2.05        3.00      0.95 o 
   1  -4  15        0.36        0.49      0.77 o 
  -3  -3  15        1.55        2.58      1.38 o 
  -2  -3  15        0.19        0.15      0.79 o 
  -1  -3  15       20.71       21.97      1.11 o 
   0  -3  15        0.09        0.04      0.85 o 
   1  -3  15        3.30        2.49      0.76 o 
  -3  -2  15        7.04        8.49      0.91 o 
  -2  -2  15        0.43       -0.33      0.73 o 
  -1  -2  15        2.65        2.33      0.89 o 
   0  -2  15        0.19       -0.19      0.68 o 
   1  -2  15        4.65        6.63      0.81 o 
   2  -2  15       14.23       14.84      1.72 o 
  -3  -1  15        3.04        1.73      0.85 o 
  -2  -1  15       11.13       10.92      1.02 o 
  -1  -1  15        2.09        1.75      0.89 o 
   0  -1  15       17.65       17.45      0.73 o 
   1  -1  15        0.19       -0.30      0.79 o 
   2  -1  15        1.31        1.81      1.47 o 
  -3   0  15        1.29        2.96      1.01 o 
  -2   0  15       22.22       23.48      1.15 o 
  -1   0  15        1.75        2.79      0.60 o 
   0   0  15        9.75        9.91      0.81 o 
   1   0  15        0.00        0.05      0.77 o 
  -3   1  15        3.21        1.86      1.22 o 
  -2   1  15       59.32       62.80      1.68 o 
  -1   1  15        0.12        0.15      0.54 o 
   0   1  15       24.37       26.91      0.95 o 
   1   1  15        0.37        0.43      0.78 o 
  -3   2  15        2.43        1.92      1.17 o 
  -2   2  15        8.50       11.34      0.93 o 
  -1   2  15        1.40        1.00      0.60 o 
   0   2  15        2.16        1.90      0.68 o 
   1   2  15        0.45        1.18      0.82 o 
  -2   3  15       16.21       19.46      1.00 o 
  -1   3  15        1.23        1.09      0.84 o 
   0   3  15        1.60        1.20      0.70 o 
  -2   4  15        0.14        0.49      0.86 o 
  -1   4  15        9.63        8.49      1.14 o 
  -1  -4  16        1.31        2.56      0.99 o 
   0  -4  16        0.20        0.44      0.99 o 
  -2  -3  16        4.20        6.53      1.09 o 
  -1  -3  16        3.60        4.18      0.98 o 
   0  -3  16        2.63        2.10      0.93 o 
   1  -3  16        0.75        0.53      1.36 o 
  -2  -2  16       18.03       19.70      1.19 o 
  -1  -2  16       25.83       25.81      1.19 o 
   0  -2  16        0.65        0.63      0.91 o 
   1  -2  16       19.44       19.19      1.15 o 
  -2  -1  16        4.19        2.68      0.99 o 
  -1  -1  16       16.32       18.90      1.11 o 
   0  -1  16        3.19        3.32      0.66 o 
   1  -1  16        6.78        7.19      0.89 o 
  -2   0  16        0.58        0.09      0.81 o 
  -1   0  16        4.16        3.02      0.93 o 
   0   0  16        6.89        6.20      0.69 o 
   1   0  16        0.05        0.23      0.83 o 
  -2   1  16       19.53       26.00      1.02 o 
  -1   1  16       47.29       53.05      1.15 o 
   0   1  16        5.64        7.78      0.62 o 
  -2   2  16       16.64       18.32      1.84 o 
  -1   2  16        0.39        0.03      1.10 o 
   0   2  16       13.11       14.11      0.80 o 
  -1   3  16       12.55       15.18      1.19 o 
  -1  -2  17        1.55        0.59      0.96 o 
   0  -2  17        8.06        7.04      1.60 o 
  -1  -1  17       17.72       20.81      1.17 o 
   0  -1  17       18.82       21.89      1.16 o 
  -1   0  17        9.61       11.50      1.11 o 
   0   0  17        4.74        5.95      0.73 o 
  -1   1  17        0.09       -1.09      1.20 o 
                                                 
